# Supplementary material for: N-(2-Methyl­phen­yl)-2-nitro­benzene­sulfonamide
Source: Acta Crystallogr Sect E Struct Rep Online. 2012 Aug 4;68(Pt 9):o2649. doi: 10.1107/S160053681203423X (PMC3435676; doi:10.1107/S160053681203423X)
Supplement: Supplementary file 1 [file e-68-o2649-sup1.cif]

##############################################################################
#                                                                            #
# This CIF contains the data in a paper accepted for publication in          #
# Acta Crystallographica Section E. It conforms to the requirements of       #
# Notes for Authors for Acta Crystallographica Section E, and has been       #
# peer reviewed under the auspices of the IUCr Commission on Journals.       #
#                                                                            #
# Full details of the Crystallographic Information File format               #
# are given in the paper "The Crystallographic Information File (CIF):       #
# a New Standard Archive File for Crystallography" by S. R. Hall, F. H.      #
# Allen and I. D. Brown [Acta Cryst. (1991), A47, 655-685].                  #
#                                                                            #
# The current version of the core CIF dictionary is obtainable from          #
# ftp://ftp.iucr.org/pub/cif_core.dic.                                       #
#                                                                            #
# Software is freely available for graphical display of the structure(s)     #
# in this CIF. For information consult the CIF software page                 #
# http://www.iucr.org/resources/cif/software.                                #
#                                                                            #
# This file may be used for bona fide research purposes within the           #
# scientific community so long as proper attribution is given to the journal # 
# article from which it was obtained.                                        #
#                                                                            #
##############################################################################
data_I
_audit_creation_method     SHELXL-97
_chemical_name_systematic
;
<i>N</i>-(2-Methylphenyl)-2-nitrobenzenesulfonamide
;
_chemical_name_common     ?
_chemical_formula_moiety     'C13 H12 N2 O4 S'
_chemical_formula_sum     'C13 H12 N2 O4 S'
_chemical_formula_iupac     'C13 H12 N2 O4 S'
_chemical_formula_weight     292.31
_chemical_melting_point     ?
_symmetry_cell_setting     monoclinic
_symmetry_space_group_name_H-M     'P 21/c'
_symmetry_space_group_name_Hall     '-P 2ybc'
loop_
    _symmetry_equiv_pos_as_xyz
    'x, y, z'
    '-x, y+1/2, -z+1/2'
    '-x, -y, -z'
    'x, -y-1/2, z-1/2'
_cell_length_a     9.2409(7)
_cell_length_b     15.1531(9)
_cell_length_c     10.5376(8)
_cell_angle_alpha     90.00
_cell_angle_beta     107.775(8)
_cell_angle_gamma     90.00
_cell_volume     1405.13(17)
_cell_formula_units_Z     4
_cell_measurement_reflns_used     2693
_cell_measurement_theta_min     2.42
_cell_measurement_theta_max     27.92
_cell_measurement_temperature     293(2)
_exptl_crystal_description     prism
_exptl_crystal_colour     colourless
_exptl_crystal_size_max     0.30
_exptl_crystal_size_mid     0.28
_exptl_crystal_size_min     0.14
_exptl_crystal_density_diffrn     1.382
_exptl_crystal_density_meas     ?
_exptl_crystal_density_method     'not measured'
_exptl_crystal_F_000     608
_exptl_absorpt_coefficient_mu     0.244
_exptl_absorpt_correction_type     multi-scan
_exptl_absorpt_process_details
;
(CrysAlis RED; Oxford Diffraction, 2009)
;
_exptl_absorpt_correction_T_min     0.9303
_exptl_absorpt_correction_T_max     0.9666
_exptl_special_details
;
Absorption correction: CrysAlis RED (Oxford Diffraction, 2009)
Empirical absorption correction using spherical harmonics,
implemented in SCALE3 ABSPACK scaling algorithm.
;
_diffrn_ambient_temperature     293(2)
_diffrn_radiation_type     MoK\a
_diffrn_radiation_wavelength     0.71073
_diffrn_radiation_source     'fine-focus sealed tube'
_diffrn_radiation_monochromator     graphite
_diffrn_measurement_device_type
;
Oxford Diffraction Xcalibur diffractometer
with a Sapphire CCD detector
;
_diffrn_measurement_method
;
Rotation method data acquisition using \w scans
;
_diffrn_detector_area_resol_mean     ?
_diffrn_reflns_number     5234
_diffrn_reflns_av_R_equivalents     0.0202
_diffrn_reflns_av_sigmaI/netI     0.0278
_diffrn_reflns_theta_min     2.43
_diffrn_reflns_theta_max     25.34
_diffrn_reflns_theta_full     25.34
_diffrn_measured_fraction_theta_max     0.986
_diffrn_measured_fraction_theta_full     0.986
_diffrn_reflns_limit_h_min     -11
_diffrn_reflns_limit_h_max     10
_diffrn_reflns_limit_k_min     -13
_diffrn_reflns_limit_k_max     18
_diffrn_reflns_limit_l_min     -12
_diffrn_reflns_limit_l_max     7
_diffrn_standards_number     0
_diffrn_standards_interval_count     ?
_diffrn_standards_interval_time     ?
_diffrn_standards_decay_%     0
_refine_special_details
;
Refinement of <i>F</i>^2^ against ALL reflections. The weighted <i>R</i>-factor
<i>wR</i> and goodness of fit <i>S</i> are based on <i>F</i>^2^, conventional
<i>R</i>-factors <i>R</i> are based on <i>F</i>, with <i>F</i> set to zero for
negative <i>F</i>^2^. The threshold expression of <i>F</i>^2^ >
\s(<i>F</i>^2^) is used only for calculating <i>R</i>-factors(gt) <i>etc</i>.
and is not relevant to the choice of reflections for refinement.
<i>R</i>-factors based on <i>F</i>^2^ are statistically about twice as large
as those based on <i>F</i>, and <i>R</i>- factors based on ALL data will be
even larger.
;
_reflns_number_total     2538
_reflns_number_gt     2020
_reflns_threshold_expression     I>2\s(I)
_refine_ls_structure_factor_coef     Fsqd
_refine_ls_matrix_type     full
_refine_ls_R_factor_all     0.0734
_refine_ls_R_factor_gt     0.0525
_refine_ls_wR_factor_gt     0.1036
_refine_ls_wR_factor_ref     0.1139
_refine_ls_goodness_of_fit_ref     1.210
_refine_ls_restrained_S_all     1.210
_refine_ls_number_reflns     2538
_refine_ls_number_parameters     186
_refine_ls_number_restraints     1
_refine_ls_hydrogen_treatment     mixed
_refine_ls_weighting_scheme     calc
_refine_ls_weighting_details
         'calc w=1/[\s^2^(Fo^2^)+(0.0183P)^2^+1.6828P] where P=(Fo^2^+2Fc^2^)/3'
_atom_sites_solution_hydrogens     geom
_atom_sites_solution_primary     direct
_atom_sites_solution_secondary     difmap
_refine_ls_shift/su_max     0.000
_refine_ls_shift/su_mean     0.000
_refine_diff_density_max     0.330
_refine_diff_density_min     -0.361
_refine_ls_extinction_method     'SHELXL97 (Sheldrick, 2008)'
_refine_ls_extinction_coef     0.0218(11)
_refine_ls_extinction_expression
                                  'Fc^*^=kFc[1+0.001xFc^2^\l^3^/sin(2\q)]^-1/4^'
loop_
    _atom_type_symbol
    _atom_type_description
    _atom_type_scat_dispersion_real
    _atom_type_scat_dispersion_imag
    _atom_type_scat_source
    'C' 'C' 0.0033 0.0016
                         'International Tables Vol C Tables 4.2.6.8 and 6.1.1.4'
    'H' 'H' 0.0000 0.0000
                         'International Tables Vol C Tables 4.2.6.8 and 6.1.1.4'
    'N' 'N' 0.0061 0.0033
                         'International Tables Vol C Tables 4.2.6.8 and 6.1.1.4'
    'O' 'O' 0.0106 0.0060
                         'International Tables Vol C Tables 4.2.6.8 and 6.1.1.4'
    'S' 'S' 0.1246 0.1234
                         'International Tables Vol C Tables 4.2.6.8 and 6.1.1.4'
_computing_data_collection
;
CrysAlis CCD (Oxford Diffraction, 2009)
;
_computing_cell_refinement
;
CrysAlis CCD (Oxford Diffraction, 2009)
;
_computing_data_reduction
;
CrysAlis RED (Oxford Diffraction, 2009)
;
_computing_structure_solution     'SHELXS97 (Sheldrick, 2008)'
_computing_structure_refinement     'SHELXL97 (Sheldrick, 2008)'
_computing_molecular_graphics     'PLATON (Spek, 2009)'
_computing_publication_material     'SHELXL97 (Sheldrick, 2008)'
loop_
    _atom_site_type_symbol
    _atom_site_label
    _atom_site_fract_x
    _atom_site_fract_y
    _atom_site_fract_z
    _atom_site_U_iso_or_equiv
    _atom_site_adp_type
    _atom_site_calc_flag
    _atom_site_refinement_flags
    _atom_site_occupancy
    _atom_site_symmetry_multiplicity
    _atom_site_disorder_assembly
    _atom_site_disorder_group
    C C1 0.8680(4) 0.8982(2) 0.1561(3) 0.0402(7) Uani d . 1 1 . .
    C C2 0.9459(4) 0.9674(2) 0.2349(3) 0.0469(8) Uani d . 1 1 . .
    C C3 0.9184(5) 1.0536(3) 0.1983(4) 0.0751(12) Uani d . 1 1 . .
    H H3 0.9734 1.0984 0.2519 0.090 Uiso calc R 1 1 . .
    C C4 0.8083(7) 1.0730(3) 0.0814(5) 0.1027(18) Uani d . 1 1 . .
    H H4 0.7866 1.1315 0.0561 0.123 Uiso calc R 1 1 . .
    C C5 0.7297(6) 1.0062(3) 0.0013(5) 0.0987(17) Uani d . 1 1 . .
    H H5 0.6558 1.0200 -0.0784 0.118 Uiso calc R 1 1 . .
    C C6 0.7592(5) 0.9189(3) 0.0379(3) 0.0643(11) Uani d . 1 1 . .
    H H6 0.7058 0.8743 -0.0172 0.077 Uiso calc R 1 1 . .
    C C7 0.6429(3) 0.7470(2) 0.2485(3) 0.0355(7) Uani d . 1 1 . .
    C C8 0.5448(3) 0.8102(2) 0.2718(3) 0.0412(7) Uani d . 1 1 . .
    C C9 0.3903(4) 0.7914(3) 0.2266(4) 0.0575(9) Uani d . 1 1 . .
    H H9 0.3219 0.8314 0.2430 0.069 Uiso calc R 1 1 . .
    C C10 0.3359(4) 0.7149(3) 0.1580(4) 0.0670(11) Uani d . 1 1 . .
    H H10 0.2318 0.7048 0.1266 0.080 Uiso calc R 1 1 . .
    C C11 0.4352(4) 0.6535(3) 0.1360(4) 0.0617(10) Uani d . 1 1 . .
    H H11 0.3984 0.6018 0.0899 0.074 Uiso calc R 1 1 . .
    C C12 0.5896(4) 0.6689(2) 0.1826(3) 0.0478(8) Uani d . 1 1 . .
    H H12 0.6575 0.6271 0.1699 0.057 Uiso calc R 1 1 . .
    C C13 0.5994(4) 0.8958(2) 0.3419(3) 0.0534(9) Uani d . 1 1 . .
    H H13A 0.6317 0.9343 0.2835 0.080 Uiso calc R 1 1 . .
    H H13B 0.6832 0.8846 0.4204 0.080 Uiso calc R 1 1 . .
    H H13C 0.5183 0.9231 0.3667 0.080 Uiso calc R 1 1 . .
    N N1 0.8048(3) 0.75960(17) 0.2967(2) 0.0361(6) Uani d D 1 1 . .
    H H1N 0.842(3) 0.777(2) 0.376(2) 0.043 Uiso d D 1 1 . .
    N N2 1.0601(3) 0.95139(19) 0.3651(3) 0.0525(7) Uani d . 1 1 . .
    O O1 0.8457(3) 0.73616(14) 0.0804(2) 0.0524(6) Uani d . 1 1 . .
    O O2 1.0594(2) 0.77794(15) 0.2763(2) 0.0525(6) Uani d . 1 1 . .
    O O3 1.0199(3) 0.91081(18) 0.4480(2) 0.0641(7) Uani d . 1 1 . .
    O O4 1.1859(3) 0.9820(2) 0.3820(3) 0.0883(10) Uani d . 1 1 . .
    S S1 0.90370(9) 0.78584(5) 0.20049(7) 0.0364(2) Uani d . 1 1 . .
loop_
    _atom_site_aniso_label
    _atom_site_aniso_U_11
    _atom_site_aniso_U_22
    _atom_site_aniso_U_33
    _atom_site_aniso_U_12
    _atom_site_aniso_U_13
    _atom_site_aniso_U_23
    C1 0.0524(19) 0.0362(18) 0.0334(16) 0.0002(14) 0.0152(14) 0.0012(13)
    C2 0.057(2) 0.0376(19) 0.0454(19) -0.0006(16) 0.0145(17) 0.0021(15)
    C3 0.101(3) 0.039(2) 0.072(3) -0.005(2) 0.007(2) 0.005(2)
    C4 0.151(5) 0.044(3) 0.088(4) 0.010(3) -0.001(3) 0.021(3)
    C5 0.134(5) 0.070(3) 0.061(3) 0.013(3) -0.017(3) 0.019(2)
    C6 0.085(3) 0.054(2) 0.042(2) 0.000(2) 0.002(2) 0.0026(18)
    C7 0.0391(16) 0.0386(17) 0.0306(14) 0.0002(13) 0.0132(13) 0.0026(13)
    C8 0.0439(18) 0.0427(18) 0.0410(17) 0.0008(14) 0.0188(15) 0.0015(14)
    C9 0.045(2) 0.062(2) 0.070(2) 0.0026(18) 0.0233(18) 0.000(2)
    C10 0.043(2) 0.075(3) 0.084(3) -0.014(2) 0.020(2) -0.007(2)
    C11 0.060(2) 0.053(2) 0.071(3) -0.0206(19) 0.019(2) -0.014(2)
    C12 0.053(2) 0.042(2) 0.051(2) -0.0049(16) 0.0201(17) -0.0056(16)
    C13 0.058(2) 0.048(2) 0.059(2) 0.0070(17) 0.0241(18) -0.0073(17)
    N1 0.0383(14) 0.0438(15) 0.0264(12) -0.0010(11) 0.0099(11) -0.0014(11)
    N2 0.0560(19) 0.0401(16) 0.0549(18) -0.0031(14) 0.0073(15) -0.0079(14)
    O1 0.0771(16) 0.0457(14) 0.0438(12) -0.0102(12) 0.0323(12) -0.0128(10)
    O2 0.0374(12) 0.0496(14) 0.0725(16) 0.0072(10) 0.0195(11) -0.0014(12)
    O3 0.0784(18) 0.0623(17) 0.0461(14) -0.0001(14) 0.0108(13) -0.0009(13)
    O4 0.0593(18) 0.080(2) 0.109(2) -0.0248(16) 0.0016(17) -0.0003(18)
    S1 0.0422(4) 0.0335(4) 0.0377(4) 0.0002(3) 0.0183(3) -0.0046(3)
_geom_special_details
;
All e.s.d.'s (except the e.s.d. in the dihedral angle between two l.s. planes)
are estimated using the full covariance matrix. The cell e.s.d.'s are taken
into account individually in the estimation of e.s.d.'s in distances, angles
and torsion angles; correlations between e.s.d.'s in cell parameters are only
used when they are defined by crystal symmetry. An approximate (isotropic)
treatment of cell e.s.d.'s is used for estimating e.s.d.'s involving l.s.
planes.
;
loop_
    _geom_bond_atom_site_label_1
    _geom_bond_atom_site_label_2
    _geom_bond_site_symmetry_2
    _geom_bond_distance
    _geom_bond_publ_flag
    C1 C6 . 1.376(4) ?
    C1 C2 . 1.393(4) ?
    C1 S1 . 1.770(3) ?
    C2 C3 . 1.363(5) ?
    C2 N2 . 1.473(4) ?
    C3 C4 . 1.369(6) ?
    C3 H3 . 0.9300 ?
    C4 C5 . 1.374(6) ?
    C4 H4 . 0.9300 ?
    C5 C6 . 1.382(6) ?
    C5 H5 . 0.9300 ?
    C6 H6 . 0.9300 ?
    C7 C12 . 1.384(4) ?
    C7 C8 . 1.391(4) ?
    C7 N1 . 1.438(4) ?
    C8 C9 . 1.390(4) ?
    C8 C13 . 1.501(4) ?
    C9 C10 . 1.376(5) ?
    C9 H9 . 0.9300 ?
    C10 C11 . 1.375(5) ?
    C10 H10 . 0.9300 ?
    C11 C12 . 1.380(5) ?
    C11 H11 . 0.9300 ?
    C12 H12 . 0.9300 ?
    C13 H13A . 0.9600 ?
    C13 H13B . 0.9600 ?
    C13 H13C . 0.9600 ?
    N1 S1 . 1.609(2) ?
    N1 H1N . 0.841(17) ?
    N2 O4 . 1.213(4) ?
    N2 O3 . 1.215(4) ?
    O1 S1 . 1.429(2) ?
    O2 S1 . 1.422(2) ?
loop_
    _geom_angle_atom_site_label_1
    _geom_angle_atom_site_label_2
    _geom_angle_atom_site_label_3
    _geom_angle_site_symmetry_1
    _geom_angle_site_symmetry_3
    _geom_angle
    _geom_angle_publ_flag
    C6 C1 C2 . . 118.0(3) ?
    C6 C1 S1 . . 119.0(3) ?
    C2 C1 S1 . . 123.1(2) ?
    C3 C2 C1 . . 122.3(3) ?
    C3 C2 N2 . . 116.1(3) ?
    C1 C2 N2 . . 121.6(3) ?
    C2 C3 C4 . . 118.9(4) ?
    C2 C3 H3 . . 120.5 ?
    C4 C3 H3 . . 120.5 ?
    C3 C4 C5 . . 120.2(4) ?
    C3 C4 H4 . . 119.9 ?
    C5 C4 H4 . . 119.9 ?
    C4 C5 C6 . . 120.7(4) ?
    C4 C5 H5 . . 119.7 ?
    C6 C5 H5 . . 119.7 ?
    C1 C6 C5 . . 119.9(4) ?
    C1 C6 H6 . . 120.0 ?
    C5 C6 H6 . . 120.0 ?
    C12 C7 C8 . . 121.7(3) ?
    C12 C7 N1 . . 117.6(3) ?
    C8 C7 N1 . . 120.7(3) ?
    C9 C8 C7 . . 117.1(3) ?
    C9 C8 C13 . . 120.1(3) ?
    C7 C8 C13 . . 122.8(3) ?
    C10 C9 C8 . . 121.6(3) ?
    C10 C9 H9 . . 119.2 ?
    C8 C9 H9 . . 119.2 ?
    C11 C10 C9 . . 120.2(3) ?
    C11 C10 H10 . . 119.9 ?
    C9 C10 H10 . . 119.9 ?
    C10 C11 C12 . . 119.7(3) ?
    C10 C11 H11 . . 120.1 ?
    C12 C11 H11 . . 120.1 ?
    C11 C12 C7 . . 119.6(3) ?
    C11 C12 H12 . . 120.2 ?
    C7 C12 H12 . . 120.2 ?
    C8 C13 H13A . . 109.5 ?
    C8 C13 H13B . . 109.5 ?
    H13A C13 H13B . . 109.5 ?
    C8 C13 H13C . . 109.5 ?
    H13A C13 H13C . . 109.5 ?
    H13B C13 H13C . . 109.5 ?
    C7 N1 S1 . . 122.66(19) ?
    C7 N1 H1N . . 117(2) ?
    S1 N1 H1N . . 114(2) ?
    O4 N2 O3 . . 125.3(3) ?
    O4 N2 C2 . . 117.1(3) ?
    O3 N2 C2 . . 117.6(3) ?
    O2 S1 O1 . . 119.68(14) ?
    O2 S1 N1 . . 107.28(13) ?
    O1 S1 N1 . . 107.24(13) ?
    O2 S1 C1 . . 107.74(15) ?
    O1 S1 C1 . . 106.47(14) ?
    N1 S1 C1 . . 107.96(14) ?
loop_
    _geom_torsion_atom_site_label_1
    _geom_torsion_atom_site_label_2
    _geom_torsion_atom_site_label_3
    _geom_torsion_atom_site_label_4
    _geom_torsion_site_symmetry_1
    _geom_torsion_site_symmetry_2
    _geom_torsion_site_symmetry_3
    _geom_torsion_site_symmetry_4
    _geom_torsion
    _geom_torsion_publ_flag
    C6 C1 C2 C3 . . . . -0.3(5) ?
    S1 C1 C2 C3 . . . . 179.1(3) ?
    C6 C1 C2 N2 . . . . 177.8(3) ?
    S1 C1 C2 N2 . . . . -2.8(4) ?
    C1 C2 C3 C4 . . . . 1.3(7) ?
    N2 C2 C3 C4 . . . . -176.9(4) ?
    C2 C3 C4 C5 . . . . -1.4(8) ?
    C3 C4 C5 C6 . . . . 0.7(9) ?
    C2 C1 C6 C5 . . . . -0.5(6) ?
    S1 C1 C6 C5 . . . . -179.9(4) ?
    C4 C5 C6 C1 . . . . 0.3(8) ?
    C12 C7 C8 C9 . . . . 0.3(4) ?
    N1 C7 C8 C9 . . . . -177.4(3) ?
    C12 C7 C8 C13 . . . . -179.5(3) ?
    N1 C7 C8 C13 . . . . 2.7(4) ?
    C7 C8 C9 C10 . . . . -2.0(5) ?
    C13 C8 C9 C10 . . . . 177.8(3) ?
    C8 C9 C10 C11 . . . . 1.9(6) ?
    C9 C10 C11 C12 . . . . -0.1(6) ?
    C10 C11 C12 C7 . . . . -1.5(5) ?
    C8 C7 C12 C11 . . . . 1.4(5) ?
    N1 C7 C12 C11 . . . . 179.2(3) ?
    C12 C7 N1 S1 . . . . 76.8(3) ?
    C8 C7 N1 S1 . . . . -105.4(3) ?
    C3 C2 N2 O4 . . . . -56.9(5) ?
    C1 C2 N2 O4 . . . . 125.0(4) ?
    C3 C2 N2 O3 . . . . 121.2(4) ?
    C1 C2 N2 O3 . . . . -57.0(4) ?
    C7 N1 S1 O2 . . . . -170.2(2) ?
    C7 N1 S1 O1 . . . . -40.5(3) ?
    C7 N1 S1 C1 . . . . 73.9(3) ?
    C6 C1 S1 O2 . . . . 149.0(3) ?
    C2 C1 S1 O2 . . . . -30.5(3) ?
    C6 C1 S1 O1 . . . . 19.4(3) ?
    C2 C1 S1 O1 . . . . -160.0(3) ?
    C6 C1 S1 N1 . . . . -95.5(3) ?
    C2 C1 S1 N1 . . . . 85.1(3) ?
loop_
    _geom_hbond_atom_site_label_D
    _geom_hbond_atom_site_label_H
    _geom_hbond_atom_site_label_A
    _geom_hbond_site_symmetry_A
    _geom_hbond_distance_DH
    _geom_hbond_distance_HA
    _geom_hbond_distance_DA
    _geom_hbond_angle_DHA
    N1 H1N O1 4_576 0.841(17) 2.16(2) 2.897(3) 146(3)
    N1 H1N O3 . 0.841(17) 2.57(3) 3.132(4) 125(3)
_iucr_refine_instructions_details
;
TITL CNS5M IN P2(1)/C
CELL  0.71073  9.24093 15.15310 10.53760 90.00000 107.77500 90.00000
ZERR 4  0.00069  0.00086  0.00078  0.00000  0.00810  0.00000
LATT 1
SYMM -X, Y+ 0.50000, -Z+ 0.50000
SFAC C H N O S
UNIT 52 48 8 16 4
PLAN 30
FMAP 2
SHEL 16 0.83
SIZE 0.30 0.28 0.14
L.S. 14
MPLA 6 C1 C2 C3 C4 C5 C6
MPLA 6 C7 C8 C9 C10 C11 C12
BOND $H
DFIX 0.86 0.02 N1 H1N
HTAB N1 O1_$1
HTAB N1 O3
EQIV $1 x, -y+3/2, z+1/2
CONF
ACTA
EXTI  0.02200
FVAR  1.95438
WGHT  0.01830   1.68280
C1    1 0.867900 0.898243 0.156067  11.000000 0.052790 0.036170 =
        0.033530 0.001180 0.015350 0.000070
C2    1 0.945941 0.967430 0.234962  11.000000 0.056940 0.037560 =
        0.045700 0.002030 0.014520 -0.000640
C3    1 0.918338 1.053607 0.198377  11.000000 0.100990 0.038990 =
        0.072490 0.004730 0.006740 -0.005420
AFIX 43
H3    2 0.973401 1.098472 0.252009  11.000000 -1.200000
AFIX 0
C4    1 0.808337 1.073045 0.081499  11.000000 0.150660 0.043580 =
        0.088760 0.021680 -0.000600 0.009840
AFIX 43
H4    2 0.786711 1.131573 0.056233  11.000000 -1.200000
AFIX 0
C5    1 0.729649 1.006251 0.001268  11.000000 0.134460 0.070220 =
        0.060470 0.018610 -0.017030 0.012890
AFIX 43
H5    2 0.655778 1.019994 -0.078450  11.000000 -1.200000
AFIX 0
C6    1 0.759232 0.918982 0.037896  11.000000 0.085320 0.053990 =
        0.041880 0.002790 0.001760 -0.000140
AFIX 43
H6    2 0.705780 0.874289 -0.017231  11.000000 -1.200000
AFIX 0
C7    1 0.642957 0.746996 0.248494  11.000000 0.039030 0.038580 =
        0.030680 0.002560 0.013240 0.000290
C8    1 0.544740 0.810202 0.271740  11.000000 0.044080 0.043000 =
        0.041070 0.001510 0.018890 0.000830
C9    1 0.390248 0.791368 0.226561  11.000000 0.044980 0.062030 =
        0.069460 0.000570 0.023350 0.002670
AFIX 43
H9    2 0.321886 0.831430 0.243060  11.000000 -1.200000
AFIX 0
C10   1 0.335839 0.714918 0.158010  11.000000 0.043300 0.074310 =
        0.083520 -0.007100 0.020430 -0.014280
AFIX 43
H10   2 0.231700 0.704777 0.126467  11.000000 -1.200000
AFIX 0
C11   1 0.435215 0.653469 0.136058  11.000000 0.060020 0.053070 =
        0.071260 -0.013850 0.019000 -0.020430
AFIX 43
H11   2 0.398456 0.601729 0.090009  11.000000 -1.200000
AFIX 0
C12   1 0.589653 0.668923 0.182646  11.000000 0.052900 0.042000 =
        0.051540 -0.005590 0.020110 -0.005000
AFIX 43
H12   2 0.657527 0.627096 0.169857  11.000000 -1.200000
AFIX 0
C13   1 0.599417 0.895731 0.341929  11.000000 0.058430 0.047290 =
        0.058970 -0.007310 0.024320 0.006990
AFIX 137
H13A  2 0.631693 0.934299 0.283508  11.000000 -1.500000
H13B  2 0.683225 0.884521 0.420416  11.000000 -1.500000
H13C  2 0.518296 0.923067 0.366746  11.000000 -1.500000
AFIX 0
N1    3 0.804819 0.759609 0.296731  11.000000 0.038440 0.043750 =
        0.026470 -0.001350 0.009960 -0.001020
H1N   2 0.842212 0.777766 0.375368  11.000000 -1.200000
N2    3 1.060111 0.951393 0.365130  11.000000 0.055980 0.040100 =
        0.054520 -0.007780 0.007170 -0.003000
O1    4 0.845637 0.736146 0.080349  11.000000 0.077410 0.045590 =
        0.043940 -0.012540 0.032450 -0.010100
O2    4 1.059412 0.777927 0.276277  11.000000 0.037700 0.049520 =
        0.072360 -0.001400 0.019600 0.007250
O3    4 1.019920 0.910820 0.447943  11.000000 0.078610 0.062110 =
        0.046160 -0.001160 0.010890 -0.000120
O4    4 1.185921 0.981997 0.381977  11.000000 0.059250 0.080330 =
        0.109130 -0.000380 0.001660 -0.024750
S1    5 0.903716 0.785841 0.200506  11.000000 0.042170 0.033450 =
        0.037580 -0.004630 0.018240 0.000210
HKLF 4
REM  CNS5M IN P2(1)/C
REM R1  0.0526 FOR 2020 FO > 4SIG(FO) AND 0.0734 FOR ALL 2538 DATA
REM  186 PARAMETERS REFINED USING   1 RESTRAINTS
REM HIGHEST DIFFERENCE PEAK 0.333, DEEPEST HOLE -0.358, 1-SIGMA LEVEL 0.052
;
data_global
_journal_date_recd_electronic     2012-07-31
_journal_date_accepted     2012-08-01
_journal_name_full     'Acta Crystallographica, Section E'
_journal_year     2012
_journal_volume     68
_journal_issue      9
_journal_page_first     o2649
_journal_page_last     o2649
_journal_paper_category     QO
_journal_paper_doi     10.1107/S160053681203423X
_journal_coeditor_code     BT5990
_publ_contact_author_name     'Prof. B. Thimme Gowda'
_publ_contact_author_address
;
  Department of Chemistry
  Mangalore University
  Mangalagangotri 574 199
  Mangalore, India
;
_publ_contact_author_email     gowdabt@yahoo.com
_publ_contact_author_fax     '91 824 2287367'
_publ_contact_author_phone     '91 824 2287262'
_publ_section_title
;
<i>N</i>-(2-Methylphenyl)-2-nitrobenzenesulfonamide
;
loop_
    _publ_author_name
    _publ_author_address
    'U. Chaithanya'
; Department of Chemistry
  Mangalore University
  Mangalagangotri 574 199
  Mangalore, India
;
    'Sabine Foro'
; Institute of Materials Science
  Darmstadt University of Technology
  Petersenstrasse 23
  D-64287 Darmstadt, Germany
;
    'B. Thimme Gowda'
; Department of Chemistry
  Mangalore University
  Mangalagangotri 574 199
  Mangalore, India
;
