# Supplementary material for: N-(2-Methyl­phen­yl)-2-nitro­benzene­sulfonamide
Source: Acta Crystallogr Sect E Struct Rep Online. 2012 Aug 4;68(Pt 9):o2649. doi: 10.1107/S160053681203423X (PMC3435676; doi:10.1107/S160053681203423X)
Supplement: Supplementary file 2 [file e-68-o2649-Isup2.hkl]

# 
# h,k,l, Fc-squared, Fo-squared, sigma(Fo-squared) and status flag 
# 
data_I
_shelx_title ' CNS5M IN P2(1)/C' 
_shelx_refln_list_code          4 
_shelx_F_calc_maximum      246.83 
_exptl_crystal_F_000       608.00 
_reflns_d_resolution_high  0.8302 
 
loop_ 
 _symmetry_equiv_pos_as_xyz 
 'x, y, z' 
 '-x, y+1/2, -z+1/2' 
 '-x, -y, -z' 
 'x, -y-1/2, z-1/2' 
 
_cell_length_a     9.2409 
_cell_length_b    15.1531 
_cell_length_c    10.5376 
_cell_angle_alpha  90.000 
_cell_angle_beta  107.775 
_cell_angle_gamma  90.000 
 
_shelx_F_squared_multiplier     1.000 
 
loop_ 
 _refln_index_h 
 _refln_index_k 
 _refln_index_l 
 _refln_F_squared_calc 
 _refln_F_squared_meas 
 _refln_F_squared_sigma 
 _refln_observed_status 
   2   0   0     1122.11     1106.14     13.19 o 
   3   0   0       57.25       81.96      1.89 o 
   4   0   0     2912.22     3105.14     29.60 o 
   5   0   0      121.39      161.31      5.89 o 
   6   0   0      568.54      576.59      9.86 o 
   7   0   0      365.44      326.53      8.72 o 
   8   0   0      188.80      142.64      7.49 o 
   9   0   0        0.72       -6.14      6.14 o 
  10   0   0       11.20       -0.61      7.54 o 
   1   1   0     5514.98     5969.63    192.61 o 
   2   1   0     2860.88     2867.62     10.12 o 
   3   1   0      550.08      515.48      2.37 o 
   4   1   0     1163.71     1337.81      4.38 o 
   5   1   0      585.30      649.66      9.15 o 
   6   1   0      560.82      643.32      7.47 o 
   7   1   0      341.51      367.99      6.46 o 
   8   1   0      225.52      198.09      8.18 o 
   9   1   0       31.01        9.16      7.52 o 
  10   1   0        6.75        0.50      6.69 o 
   0   2   0     5289.87     4927.88     44.72 o 
   1   2   0     1904.87     1927.01      7.22 o 
   2   2   0      300.94      304.67      2.50 o 
   3   2   0      157.73      150.11      2.26 o 
   4   2   0     3915.14     4128.82     13.61 o 
   5   2   0      258.45      197.19      3.18 o 
   6   2   0       79.82       63.42      8.77 o 
   7   2   0      103.52       93.14      6.86 o 
   8   2   0        0.12       -1.18      6.95 o 
   9   2   0       90.30       85.21      7.76 o 
  10   2   0       26.46       27.48     10.09 o 
   1   3   0     2702.05     2644.73     22.40 o 
   2   3   0     8713.14     8651.21     41.76 o 
   3   3   0      561.29      487.03      6.26 o 
   4   3   0      166.01      196.78      2.56 o 
   5   3   0       20.15       33.02      1.50 o 
   6   3   0        5.53        0.54      2.53 o 
   7   3   0       21.12       22.18      3.23 o 
   8   3   0      250.23      247.90      7.55 o 
   9   3   0       56.96       34.29     10.58 o 
  10   3   0       22.97       21.30     23.04 o 
   0   4   0    10959.68    10623.31    340.16 o 
   1   4   0     5379.92     5262.73     26.01 o 
   2   4   0      946.69      930.87      9.36 o 
   3   4   0      285.38      269.68      2.30 o 
   4   4   0      635.69      629.35      3.79 o 
   5   4   0      215.13      191.61      3.32 o 
   6   4   0        8.70        8.42      2.40 o 
   7   4   0      720.77      700.09     12.09 o 
   8   4   0      132.78      117.66      6.44 o 
   9   4   0        9.75       21.77      7.16 o 
  10   4   0        2.13       -3.70      7.74 o 
   1   5   0      196.10      211.11      1.95 o 
   2   5   0       63.65       58.93      1.48 o 
   3   5   0       95.81      116.44      1.87 o 
   4   5   0      385.59      366.34      3.27 o 
   5   5   0      372.24      374.53      5.45 o 
   6   5   0       95.93      103.31      3.05 o 
   7   5   0       26.45       34.80      3.29 o 
   8   5   0       65.39       69.64      5.76 o 
   9   5   0        1.19        1.78      6.44 o 
  10   5   0        0.78       -3.69      7.21 o 
   0   6   0     6341.90     6302.21     81.04 o 
   1   6   0     4769.66     4826.19     32.36 o 
   2   6   0       24.88       32.60      1.42 o 
   3   6   0        6.18       12.13      3.87 o 
   4   6   0      132.43      141.41      2.15 o 
   5   6   0        3.12        6.12      1.66 o 
   6   6   0       82.15       79.72      3.01 o 
   7   6   0      138.12      139.99      5.70 o 
   8   6   0       41.90       31.07      3.26 o 
   9   6   0        0.07       -3.47      6.62 o 
  10   6   0        0.17       19.58      8.19 o 
   1   7   0     3537.72     3708.06      8.91 o 
   2   7   0      404.89      420.72      4.61 o 
   3   7   0       26.13       33.09      2.56 o 
   4   7   0      249.05      235.42      2.86 o 
   5   7   0      587.49      577.87      6.54 o 
   6   7   0       49.79       46.10      6.03 o 
   7   7   0       17.54       21.33      4.30 o 
   8   7   0        3.84        8.70      5.65 o 
   9   7   0        2.96       17.64      7.39 o 
   0   8   0        3.61        3.89      1.04 o 
   1   8   0       18.49       13.71      1.60 o 
   2   8   0     1183.88     1288.50      5.81 o 
   3   8   0       79.12       60.29      2.95 o 
   4   8   0       35.30       36.20      5.19 o 
   5   8   0      108.81      109.76      4.15 o 
   6   8   0      399.63      380.07      6.92 o 
   7   8   0        7.35        5.15      2.99 o 
   8   8   0        0.07       -1.50      6.46 o 
   9   8   0        9.38       -7.35      7.35 o 
   1   9   0        4.62        1.79      1.90 o 
   2   9   0       23.89       22.93      2.39 o 
   3   9   0       42.34       38.40      2.59 o 
   4   9   0       20.86       31.30      3.12 o 
   5   9   0      258.29      255.13     11.93 o 
   6   9   0      327.83      351.05      6.77 o 
   7   9   0       62.24       77.05      4.56 o 
   8   9   0       40.72       26.24     18.03 o 
   9   9   0       12.13       42.42      8.77 o 
   0  10   0      238.55      227.72      5.48 o 
   1  10   0        5.54        3.77      1.61 o 
   2  10   0       21.07       23.33      1.96 o 
   3  10   0        0.11       -2.43      3.89 o 
   4  10   0       56.06       45.71      3.35 o 
   5  10   0      112.98      103.70      4.74 o 
   6  10   0       48.56       36.37      3.91 o 
   7  10   0       29.17       38.63      6.55 o 
   8  10   0       73.28       87.44     13.42 o 
   1  11   0       22.31       28.39     11.47 o 
   2  11   0      524.78      517.57     12.03 o 
   3  11   0      712.96      685.54     12.06 o 
   4  11   0      204.67      217.69      8.36 o 
   5  11   0      164.78      179.04      7.90 o 
   6  11   0      266.73      250.70      9.38 o 
   7  11   0       68.13       49.23      5.31 o 
   8  11   0       24.78       26.17     15.78 o 
   0  12   0       35.76       32.35      4.89 o 
   1  12   0      514.83      458.31     31.48 o 
   2  12   0      472.86      481.01      7.50 o 
   3  12   0       27.12       29.34      3.97 o 
   4  12   0      159.74      172.24      7.90 o 
   5  12   0      651.46      636.64     13.55 o 
   6  12   0      258.87      268.25      9.91 o 
   7  12   0      126.47      126.29      7.19 o 
   1  13   0      107.40      122.89      4.71 o 
   2  13   0      256.05      250.81      8.30 o 
   3  13   0       14.66        6.69      2.97 o 
   4  13   0       50.89       38.65     11.75 o 
   5  13   0        3.97       -1.27      5.48 o 
   6  13   0      112.60       77.15      6.98 o 
   7  13   0       42.93       60.98      6.06 o 
   0  14   0       91.43      105.51      7.45 o 
   1  14   0      174.72      167.78     13.24 o 
   2  14   0        0.01       -8.83     10.95 o 
   3  14   0        6.05        7.50      2.89 o 
   4  14   0       17.73       32.05      3.65 o 
   5  14   0      252.54      280.91     10.25 o 
   6  14   0       90.17       93.59      7.61 o 
   1  15   0        7.55       36.59     23.70 o 
   2  15   0      408.67      435.78     10.51 o 
   3  15   0       62.08       66.28      4.07 o 
   4  15   0      261.11      249.74      9.30 o 
   5  15   0       17.07       21.09     11.90 o 
   6  15   0       34.07       -3.06      5.94 o 
   0  16   0      268.71      262.61     10.59 o 
   1  16   0      227.31      243.20     24.88 o 
   2  16   0      116.29      144.77     14.87 o 
   3  16   0        6.00       -3.08      3.08 o 
   4  16   0       63.19       50.93      3.93 o 
   5  16   0       50.40       41.50     43.17 o 
   1  17   0       15.29       34.99      5.12 o 
   2  17   0      101.43      144.53     42.89 o 
   3  17   0       20.67       16.88      3.62 o 
   0  18   0       55.24       67.33      8.62 o 
   1  18   0       50.88       85.72     33.13 o 
 -10   1   1        6.07       -5.77      5.77 o 
  -9   1   1        1.99       -2.68     15.89 o 
  -8   1   1      171.45      166.95      5.02 o 
  -7   1   1       45.11       57.85      5.61 o 
  -6   1   1       12.52       18.84      1.97 o 
  -5   1   1      792.86      872.41      7.76 o 
  -4   1   1        3.71        1.57      0.92 o 
  -3   1   1     2253.34     2311.09     16.16 o 
  -2   1   1     6189.52     6385.84     25.71 o 
  -1   1   1     1147.15     1081.11      7.90 o 
   0   1   1      157.51      184.46      1.65 o 
   1   1   1      566.64      529.96      7.11 o 
   2   1   1     2363.05     2471.93     11.02 o 
   3   1   1      205.65      233.78      2.60 o 
   4   1   1       66.17       68.97      2.03 o 
   5   1   1      198.20      193.45      4.37 o 
   6   1   1      382.64      394.72     11.72 o 
   7   1   1       49.00       45.53      4.16 o 
   8   1   1        2.44        3.32      3.98 o 
   9   1   1       11.27       12.74      4.35 o 
  10   1   1        1.28       -4.54      4.94 o 
 -10   2   1       23.87       45.52     21.48 o 
  -9   2   1        0.81       -4.14      4.14 o 
  -8   2   1        1.51        2.11      4.22 o 
  -7   2   1       19.99       13.78      2.87 o 
  -6   2   1      107.12       97.53      2.21 o 
  -5   2   1        9.95       11.05      1.18 o 
  -4   2   1       69.82       72.31      1.50 o 
  -3   2   1       27.99       21.09      1.20 o 
  -2   2   1     2552.12     2588.30     19.86 o 
  -1   2   1     3390.53     3420.97      6.46 o 
   0   2   1     4594.17     4476.71     31.76 o 
   1   2   1      754.35      767.86     12.18 o 
   2   2   1       18.75       20.51      1.76 o 
   3   2   1       90.09       99.13      1.85 o 
   4   2   1      576.91      584.37      8.10 o 
   5   2   1      529.87      525.31      6.38 o 
   6   2   1       83.09       77.20      8.35 o 
   7   2   1       63.84       49.27      4.16 o 
   8   2   1       16.36       23.30      5.51 o 
   9   2   1       10.39        1.79      4.59 o 
  10   2   1        0.16       12.94      5.36 o 
 -10   3   1        7.52       11.78     12.44 o 
  -9   3   1        7.43        3.57      5.31 o 
  -8   3   1      284.60      274.33      6.03 o 
  -7   3   1       75.71       56.32      3.45 o 
  -6   3   1      501.88      535.50      8.53 o 
  -5   3   1        2.49        2.58      1.11 o 
  -4   3   1      150.08      180.74      2.46 o 
  -3   3   1      450.90      417.58      4.55 o 
  -2   3   1      548.44      538.68      2.55 o 
  -1   3   1      149.02      156.11      2.69 o 
   0   3   1     1020.33     1030.67      8.54 o 
   1   3   1     4374.35     4418.46     16.92 o 
   2   3   1      580.21      522.82      3.49 o 
   3   3   1      128.65      155.09      2.26 o 
   4   3   1      385.56      472.37      6.27 o 
   5   3   1       29.45       43.01      4.24 o 
   6   3   1      185.67      176.16      4.73 o 
   7   3   1       28.26       30.12      6.32 o 
   8   3   1      209.25      187.56      6.00 o 
   9   3   1       18.28       12.95      4.73 o 
  10   3   1        6.12       30.58      6.64 o 
 -10   4   1       43.37       52.75     12.76 o 
  -9   4   1        0.34        1.23      7.48 o 
  -8   4   1       51.26       44.95      3.62 o 
  -7   4   1      255.22      251.56      5.34 o 
  -6   4   1      683.73      674.49      4.90 o 
  -5   4   1     1238.24     1249.08      9.18 o 
  -4   4   1       64.10       64.21      1.80 o 
  -3   4   1      264.88      269.81      5.22 o 
  -2   4   1        0.99        2.19      1.24 o 
  -1   4   1      492.29      478.81      4.49 o 
   0   4   1      203.12      166.14      6.39 o 
   1   4   1     1134.77     1058.63      5.44 o 
   2   4   1      691.23      742.42      6.88 o 
   3   4   1      494.01      474.07      7.98 o 
   4   4   1      217.69      216.95      2.88 o 
   5   4   1      319.34      313.97      5.10 o 
   6   4   1       72.97       57.36      3.45 o 
   7   4   1       21.00        8.14      3.42 o 
   8   4   1       46.91       44.93      4.65 o 
   9   4   1       60.73       69.71     16.43 o 
  10   4   1       42.13       66.75     23.19 o 
 -10   5   1       21.80       24.19     10.44 o 
  -9   5   1       28.46       39.65      4.89 o 
  -8   5   1      755.62      760.17      9.42 o 
  -7   5   1        1.64       -1.96      2.73 o 
  -6   5   1       80.18       69.87      2.01 o 
  -5   5   1      253.30      255.67      4.15 o 
  -4   5   1      319.05      312.88      4.49 o 
  -3   5   1     1190.64     1279.65     24.36 o 
  -2   5   1      314.85      339.74      3.25 o 
  -1   5   1      273.32      301.86      3.16 o 
   0   5   1       86.72       86.73      1.89 o 
   1   5   1      164.36      220.35      3.61 o 
   2   5   1     2854.92     2768.32     12.85 o 
   3   5   1     1602.39     1591.94      9.04 o 
   4   5   1      928.91      910.89      7.32 o 
   5   5   1        7.52        9.12      1.85 o 
   6   5   1      568.40      569.49      7.33 o 
   7   5   1        0.59        4.84      5.53 o 
   8   5   1      255.87      239.36     16.87 o 
   9   5   1        8.94       -6.88     10.49 o 
 -10   6   1       16.98       19.75      8.01 o 
  -9   6   1       36.92       47.11      6.35 o 
  -8   6   1      266.88      281.02      6.23 o 
  -7   6   1      388.68      386.18      5.38 o 
  -6   6   1      403.94      353.12      4.70 o 
  -5   6   1       77.96       67.35      4.83 o 
  -4   6   1      115.36      134.83      2.78 o 
  -3   6   1       15.23       14.60      1.66 o 
  -2   6   1     1916.37     1934.82     26.14 o 
  -1   6   1     2235.35     2125.45     10.06 o 
   0   6   1     5623.58     5511.04     23.72 o 
   1   6   1     1251.60     1171.77      8.75 o 
   2   6   1     1198.89     1302.96      9.79 o 
   3   6   1      184.35      175.93      2.31 o 
   4   6   1      432.35      345.70      4.63 o 
   5   6   1      305.91      280.12      4.14 o 
   6   6   1      923.78      890.72      9.27 o 
   7   6   1      183.70      149.26      5.07 o 
   8   6   1       11.37       -0.19      5.19 o 
   9   6   1       14.82       17.13      6.89 o 
 -10   7   1        9.98       -2.70      6.64 o 
  -9   7   1      118.12      146.53      9.12 o 
  -8   7   1      334.35      357.85      6.76 o 
  -7   7   1       78.52       72.08      4.41 o 
  -6   7   1       14.11       18.00      2.05 o 
  -5   7   1      123.83      124.30      4.03 o 
  -4   7   1      104.97       95.02      2.92 o 
  -3   7   1      819.28      786.62     20.19 o 
  -2   7   1     1307.17     1226.73      6.41 o 
  -1   7   1     1627.01     1624.26     15.30 o 
   0   7   1        0.65        0.64      0.92 o 
   1   7   1      768.38      814.07      7.96 o 
   2   7   1      354.62      326.52      3.32 o 
   3   7   1      235.89      278.36      4.26 o 
   4   7   1       42.81       48.46      1.80 o 
   5   7   1       96.64       85.00      2.73 o 
   6   7   1      487.84      511.20      8.04 o 
   7   7   1      123.53      124.56      7.46 o 
   8   7   1      240.44      231.54      9.97 o 
   9   7   1       21.57       29.10      7.12 o 
  -9   8   1       21.99        4.06      7.22 o 
  -8   8   1        2.45        1.10      3.37 o 
  -7   8   1       54.84       60.74      4.63 o 
  -6   8   1     1043.48     1052.82     13.80 o 
  -5   8   1       26.17       27.84      2.95 o 
  -4   8   1       18.63       21.28      2.04 o 
  -3   8   1       27.82       30.93      1.57 o 
  -2   8   1      907.04      929.89      7.67 o 
  -1   8   1      197.80      177.77      3.43 o 
   0   8   1     2972.15     3023.54     10.01 o 
   1   8   1      117.09       86.84      2.27 o 
   2   8   1      566.63      524.64      3.91 o 
   3   8   1       98.49      108.37      4.44 o 
   4   8   1     1808.13     1762.17     25.46 o 
   5   8   1      203.45      219.63      5.63 o 
   6   8   1      501.73      491.75     16.57 o 
   7   8   1       30.80       23.41      4.87 o 
   8   8   1       52.19       42.99      7.54 o 
   9   8   1        1.56       -6.72      6.72 o 
  -9   9   1       92.82      131.77      8.78 o 
  -8   9   1      114.66      111.17      5.21 o 
  -7   9   1      190.56      193.54     12.28 o 
  -6   9   1       12.07       10.12      7.22 o 
  -5   9   1       17.84       17.05      3.72 o 
  -4   9   1       44.56       42.90      2.93 o 
  -3   9   1       72.42       73.61      3.28 o 
  -2   9   1        0.29        4.58      1.36 o 
  -1   9   1      293.43      275.61      8.01 o 
   0   9   1        2.95        2.34      1.04 o 
   1   9   1      118.34       99.84      2.12 o 
   2   9   1      265.05      252.09     16.14 o 
   3   9   1      254.65      252.38      7.01 o 
   4   9   1       22.65       29.64      3.85 o 
   5   9   1      212.06      209.10      5.49 o 
   6   9   1      393.78      386.95     19.46 o 
   7   9   1      140.40      168.35      5.88 o 
   8   9   1       54.95       74.42      8.53 o 
  -9  10   1       45.70       47.21      5.46 o 
  -8  10   1      107.52       79.91      8.43 o 
  -7  10   1       85.43       81.39      4.59 o 
  -6  10   1      411.32      391.36     16.81 o 
  -5  10   1       14.72        3.12      4.49 o 
  -4  10   1      137.75      141.89      7.05 o 
  -3  10   1        3.42        5.80      1.86 o 
  -2  10   1      272.34      288.82      5.83 o 
  -1  10   1     1014.54      983.47     25.89 o 
   0  10   1     1770.32     1799.43     12.91 o 
   1  10   1      828.09      813.74      5.19 o 
   2  10   1       75.30       85.99      9.16 o 
   3  10   1      138.50      122.38      7.22 o 
   4  10   1      239.03      233.88      7.03 o 
   5  10   1        3.21        7.05      3.42 o 
   6  10   1      311.04      304.90      7.04 o 
   7  10   1       88.70       82.25      5.38 o 
   8  10   1        0.67        3.39      9.60 o 
  -8  11   1       66.46       90.28      6.63 o 
  -7  11   1       29.40       40.01      5.49 o 
  -6  11   1        2.57       -4.33      4.33 o 
  -5  11   1       17.90       21.86      4.85 o 
  -4  11   1       33.98       24.14      4.66 o 
  -3  11   1       26.09       25.39      2.98 o 
  -2  11   1       28.47       22.60      2.88 o 
  -1  11   1       20.61       21.86      3.55 o 
   0  11   1       63.46       47.97      4.58 o 
   1  11   1       13.43       12.12      2.35 o 
   2  11   1      543.73      533.28      7.65 o 
   3  11   1       95.73       97.93      5.59 o 
   4  11   1       11.88       20.00      4.82 o 
   5  11   1        2.79        2.77      5.14 o 
   6  11   1       18.74       25.34      6.14 o 
   7  11   1       12.64       26.29      4.37 o 
   8  11   1       18.78       -3.17     19.09 o 
  -8  12   1        8.49        9.74      4.28 o 
  -7  12   1      113.45      101.12      7.27 o 
  -6  12   1       49.65       59.93      6.79 o 
  -5  12   1        8.48       13.42      5.31 o 
  -4  12   1       69.22       68.08      5.59 o 
  -3  12   1      106.80       89.83      7.15 o 
  -2  12   1      181.03      162.80      6.17 o 
  -1  12   1       46.51       52.64      3.85 o 
   0  12   1       99.58       95.20     12.80 o 
   1  12   1      338.35      354.74     11.69 o 
   2  12   1      161.31      167.27     13.36 o 
   3  12   1        0.05       -4.91      4.91 o 
   4  12   1       21.29       33.40      5.25 o 
   5  12   1      164.08      160.89      8.18 o 
   6  12   1       16.75       -4.79      4.79 o 
   7  12   1       17.39       50.02      4.84 o 
  -6  13   1       18.58       34.36      6.22 o 
  -5  13   1        2.00       -0.77      5.11 o 
  -4  13   1       60.37       64.45      8.90 o 
  -3  13   1      133.07      106.45     20.51 o 
  -2  13   1       55.76       55.98      6.76 o 
  -1  13   1        9.65       29.64     16.20 o 
   0  13   1        0.20        5.17      8.60 o 
   1  13   1        5.28       -5.03      8.94 o 
   2  13   1       26.12       12.18      2.93 o 
   3  13   1       41.24       47.46      3.60 o 
   4  13   1        4.07        5.79      4.44 o 
   5  13   1        8.35       11.62      5.19 o 
   7  13   1       35.04       29.82      5.06 o 
  -7  14   1       13.40       12.68      5.50 o 
  -6  14   1        5.76       17.55      6.05 o 
  -5  14   1        7.47        2.99      5.05 o 
  -4  14   1        5.22       15.10      5.77 o 
  -3  14   1        1.46        0.88      2.87 o 
  -2  14   1       31.53       33.79      3.99 o 
  -1  14   1      152.10      162.15      5.71 o 
   0  14   1        1.29       -0.85      3.74 o 
   1  14   1      176.06      184.93      8.63 o 
   2  14   1        2.46        1.61      3.16 o 
   3  14   1        0.18       -2.14      8.07 o 
   4  14   1        6.67        0.89      2.93 o 
   5  14   1       10.69       32.70      6.62 o 
  -6  15   1        0.60       23.21      6.08 o 
  -5  15   1        3.22        8.05      6.81 o 
  -4  15   1        5.78       17.42      3.13 o 
  -3  15   1       14.26       11.33      4.46 o 
  -2  15   1        6.21       16.31     14.04 o 
  -1  15   1        1.08       -1.06     15.45 o 
   0  15   1      162.06      173.33      6.03 o 
   1  15   1        6.06       27.28     16.76 o 
   2  15   1        2.52        1.47      5.64 o 
   3  15   1        2.71        8.06      5.81 o 
   4  15   1        1.79       -5.13      5.13 o 
   5  15   1       33.84       37.87     33.84 o 
  -5  16   1       17.02       16.41      5.11 o 
  -4  16   1       74.73       72.59     14.28 o 
  -3  16   1        2.68        6.21      5.84 o 
  -2  16   1       10.45       39.45     28.28 o 
  -1  16   1       21.74       30.10      9.48 o 
   0  16   1       19.83       26.97      8.57 o 
   1  16   1       16.28       56.90     35.08 o 
   2  16   1        2.21       -0.38     10.86 o 
   3  16   1        2.62        6.82     14.83 o 
   4  16   1        5.68       18.08      9.79 o 
  -4  17   1      102.55      109.29     13.07 o 
  -3  17   1      177.06      261.77     16.77 o 
  -2  17   1       44.87       63.74     11.26 o 
  -1  17   1        4.11       -6.81      6.81 o 
   0  17   1       17.73        3.65      4.63 o 
   1  17   1       51.36       54.25      5.33 o 
   2  17   1       16.85       59.43     18.26 o 
   3  17   1       28.75       28.70      6.26 o 
  -1  18   1      228.55      263.24      8.40 o 
   0  18   1      133.66      149.46      7.24 o 
   1  18   1        7.95        9.69     21.08 o 
 -11   0   2       40.20       83.58      6.55 o 
 -10   0   2        1.41        0.83      3.25 o 
  -8   0   2      143.43      140.53      6.50 o 
  -7   0   2     1220.75     1207.64     14.56 o 
  -6   0   2     1043.63     1037.08     18.53 o 
  -5   0   2      212.68      214.26      3.30 o 
  -4   0   2     1926.80     1869.62     10.27 o 
  -3   0   2     2787.60     2934.29     12.05 o 
  -2   0   2    60924.26    66528.85    189.83 o 
  -1   0   2     5534.89     5699.24    128.85 o 
   0   0   2    19647.31    18110.99    296.98 o 
   1   0   2     3072.86     3284.57     14.32 o 
   2   0   2     3414.09     3480.16     11.43 o 
   3   0   2      532.98      522.29      5.16 o 
   4   0   2     5519.75     5792.60     44.22 o 
   5   0   2      453.07      403.29      8.50 o 
   6   0   2      681.42      616.75     11.38 o 
   7   0   2      291.96      272.91      9.14 o 
   8   0   2       60.94       61.97      7.08 o 
   9   0   2       14.20       18.98      7.32 o 
 -10   1   2        8.90       22.10      4.04 o 
  -9   1   2      257.90      288.30      6.51 o 
  -8   1   2      708.88      715.80      8.84 o 
  -7   1   2      275.22      281.35      5.39 o 
  -6   1   2        6.62        7.67      1.24 o 
  -5   1   2      456.28      427.50      3.10 o 
  -4   1   2     1012.16      988.33      4.63 o 
  -3   1   2     1573.36     1580.69      4.75 o 
  -2   1   2      288.67      252.59      2.54 o 
  -1   1   2     1926.38     1874.82     22.86 o 
   0   1   2     2687.72     2680.61      8.30 o 
   1   1   2      245.86      230.12      2.26 o 
   2   1   2       47.81       34.51      1.36 o 
   3   1   2      199.28      186.66      2.15 o 
   4   1   2     1921.56     2131.43      8.14 o 
   5   1   2      386.06      426.57     15.07 o 
   6   1   2      223.65      242.40      6.71 o 
   7   1   2        2.31        3.77      9.35 o 
   8   1   2       87.15       72.54      6.57 o 
   9   1   2        5.32        8.35     18.38 o 
 -10   2   2       29.36       38.36      3.76 o 
  -9   2   2       29.53       33.46      3.68 o 
  -8   2   2       10.44       10.22      4.34 o 
  -7   2   2     1558.68     1521.60     11.43 o 
  -6   2   2     1362.46     1407.26     11.88 o 
  -5   2   2       64.99       42.40      1.54 o 
  -4   2   2        0.32        2.80      1.07 o 
  -3   2   2     1612.70     1652.56     13.07 o 
  -2   2   2       68.85       74.98      1.83 o 
  -1   2   2     2594.08     2616.72     43.91 o 
   0   2   2    18383.55    16669.06     89.21 o 
   1   2   2      796.13      694.45      5.93 o 
   2   2   2       60.33       55.52      1.71 o 
   3   2   2      109.60       90.02      1.97 o 
   4   2   2      473.11      505.90     10.94 o 
   5   2   2        0.68        3.48      2.81 o 
   6   2   2       10.03       19.99      3.45 o 
   7   2   2       17.63       27.60      4.11 o 
   8   2   2        0.99        0.40      3.87 o 
   9   2   2       33.07       39.81     13.97 o 
 -10   3   2       63.76       75.83      9.12 o 
  -9   3   2       58.39       62.56      8.55 o 
  -8   3   2      589.96      601.41      8.19 o 
  -7   3   2       62.03       65.47      3.86 o 
  -6   3   2      108.76      100.81      2.82 o 
  -5   3   2        1.43        0.25      1.09 o 
  -4   3   2      294.02      251.45      2.28 o 
  -3   3   2      688.24      762.24      5.87 o 
  -2   3   2      110.32      144.10      2.76 o 
  -1   3   2      336.09      344.90      3.79 o 
   0   3   2     7441.17     7078.45     42.91 o 
   1   3   2     2240.16     2114.57      9.11 o 
   2   3   2      540.92      440.21      4.50 o 
   3   3   2        1.27       -0.87      1.41 o 
   4   3   2      275.70      315.72      4.69 o 
   5   3   2       18.96       19.50      2.86 o 
   6   3   2      164.61      162.34      8.90 o 
   7   3   2      225.47      226.72      5.91 o 
   8   3   2      362.13      359.91      7.91 o 
   9   3   2       18.09       30.91      5.00 o 
  -9   4   2       16.34       16.42      2.81 o 
  -8   4   2       24.15       19.93      3.08 o 
  -7   4   2      738.14      745.88      5.94 o 
  -6   4   2      137.82      127.77      2.74 o 
  -5   4   2        7.84       22.55      1.66 o 
  -4   4   2      127.61      152.27      2.26 o 
  -3   4   2     3363.17     3377.32     10.95 o 
  -2   4   2     2484.04     2498.21     17.59 o 
  -1   4   2     4092.76     3949.48     17.08 o 
   0   4   2     4831.32     4613.84     15.51 o 
   1   4   2      661.05      638.57      3.23 o 
   2   4   2        5.05       10.23      1.83 o 
   3   4   2       82.95       76.76      1.85 o 
   4   4   2        4.43        9.29      1.75 o 
   5   4   2       83.25       80.35      4.95 o 
   6   4   2       24.53       23.24      3.46 o 
   7   4   2      289.01      256.21      6.22 o 
   8   4   2       10.91        5.72      6.95 o 
   9   4   2       38.06       56.75      5.01 o 
 -10   5   2        3.14       -7.33      7.33 o 
  -9   5   2       28.95       21.16      3.19 o 
  -8   5   2      440.68      456.94      7.24 o 
  -7   5   2       24.51       21.59      1.78 o 
  -6   5   2        2.89        1.07      1.81 o 
  -5   5   2       95.86       87.49      4.05 o 
  -4   5   2      320.18      326.60      3.16 o 
  -3   5   2       63.70       71.29      1.62 o 
  -2   5   2      450.82      418.72      4.03 o 
  -1   5   2      383.29      370.09      3.61 o 
   0   5   2     1731.27     1743.82     11.01 o 
   1   5   2       42.66       47.25      1.34 o 
   2   5   2      166.44      182.40      1.95 o 
   3   5   2       10.64       10.08      1.61 o 
   4   5   2       33.64       36.77      1.84 o 
   5   5   2      487.61      464.93      6.46 o 
   6   5   2       87.25       76.02      4.23 o 
   7   5   2       13.37       20.51      4.13 o 
   8   5   2        1.51        0.02      6.85 o 
   9   5   2        1.92       10.96      8.79 o 
 -10   6   2       14.64        8.34      7.78 o 
  -9   6   2       33.45       20.70      2.81 o 
  -8   6   2        4.87       -2.93      2.93 o 
  -7   6   2      217.00      199.52      5.18 o 
  -6   6   2      139.92      118.01      3.89 o 
  -5   6   2       12.21       11.72      1.72 o 
  -4   6   2       45.08       52.88      1.77 o 
  -3   6   2      425.54      462.77      3.40 o 
  -2   6   2      226.98      238.78      2.14 o 
  -1   6   2      222.13      221.91     16.21 o 
   0   6   2       32.61       31.32      1.11 o 
   1   6   2       48.26       49.44      2.53 o 
   2   6   2     1633.55     1708.40     10.40 o 
   3   6   2       47.23       33.30      1.55 o 
   4   6   2      554.39      549.10      8.57 o 
   5   6   2      226.37      230.75      4.12 o 
   6   6   2       56.45       59.41      4.52 o 
   7   6   2       79.05       74.50      8.20 o 
   8   6   2        0.33       -6.87      6.87 o 
   9   6   2       28.52       22.41      6.98 o 
 -10   7   2       18.17       -6.68      6.68 o 
  -9   7   2        0.47       -6.01      6.79 o 
  -8   7   2       13.63        3.96      2.65 o 
  -7   7   2        6.82        5.73      2.33 o 
  -6   7   2        0.14        1.35      2.47 o 
  -5   7   2        2.78        5.44      2.17 o 
  -4   7   2       37.58       43.49      1.99 o 
  -3   7   2      299.55      279.45      2.84 o 
  -2   7   2       39.98       44.48      1.16 o 
  -1   7   2      607.47      673.85      5.40 o 
   0   7   2       86.07       93.74      1.45 o 
   1   7   2      972.90     1071.53     12.01 o 
   2   7   2      200.97      218.48      4.76 o 
   3   7   2      317.56      357.40      4.21 o 
   4   7   2        2.16        3.19      2.12 o 
   5   7   2      694.20      697.50      8.78 o 
   6   7   2      139.63      138.39      5.10 o 
   7   7   2       23.12       28.78      7.02 o 
   8   7   2        8.71       21.89      7.27 o 
   9   7   2        0.00       23.62      9.03 o 
  -9   8   2       29.14       20.81      6.77 o 
  -8   8   2       21.57       12.84      2.23 o 
  -7   8   2        4.69       -0.15      1.87 o 
  -6   8   2       14.35        9.87      6.17 o 
  -5   8   2        9.20        4.88      2.60 o 
  -4   8   2       17.07       17.10      1.76 o 
  -3   8   2       19.11       16.84      1.32 o 
  -2   8   2      200.51      216.24      4.40 o 
  -1   8   2        8.52        7.97      1.45 o 
   0   8   2      141.22      168.26      4.25 o 
   1   8   2       85.08      101.65      4.06 o 
   2   8   2      104.51      104.47     13.53 o 
   3   8   2      142.98      147.32      6.44 o 
   4   8   2      122.03       99.15      7.17 o 
   5   8   2      555.67      530.45      9.72 o 
   6   8   2      171.59      170.79      5.45 o 
   7   8   2       71.54       51.38      7.83 o 
   8   8   2        2.27       -7.37      7.37 o 
  -9   9   2        7.05       23.06      7.43 o 
  -8   9   2        0.50        6.12      3.30 o 
  -7   9   2       67.90       55.16      3.88 o 
  -6   9   2      132.99      122.82      6.17 o 
  -5   9   2       89.33       77.42      3.60 o 
  -4   9   2       11.84       13.37      2.48 o 
  -3   9   2      377.96      375.36      5.06 o 
  -2   9   2      705.34      681.21      5.25 o 
  -1   9   2      330.26      335.22      4.44 o 
   0   9   2       43.61       49.67      1.76 o 
   1   9   2        2.07       -0.54      1.30 o 
   2   9   2        3.61        3.94      2.40 o 
   3   9   2      110.97       96.10      3.84 o 
   4   9   2       39.69       39.76      3.50 o 
   5   9   2        0.02       -3.20      3.20 o 
   6   9   2      298.09      271.71      7.38 o 
   7   9   2       43.09       43.23      7.98 o 
   8   9   2        1.14        2.24      7.93 o 
  -9  10   2        0.53        1.20      9.62 o 
  -8  10   2        7.60       27.44      5.06 o 
  -7  10   2        0.69       -4.79      4.79 o 
  -6  10   2      361.28      365.81     10.70 o 
  -5  10   2      170.60      161.29      7.57 o 
  -4  10   2      359.43      382.04      9.49 o 
  -3  10   2      252.92      264.47      9.90 o 
  -2  10   2      523.57      507.71      8.94 o 
  -1  10   2        0.09        5.86      3.71 o 
   0  10   2        0.39        0.66      2.00 o 
   1  10   2        9.63        2.26      1.79 o 
   2  10   2       34.26       40.33      2.82 o 
   3  10   2      134.56      121.72      7.66 o 
   4  10   2       64.98       55.23      8.39 o 
   5  10   2       48.87       58.36      4.21 o 
   6  10   2        2.76        6.64      8.37 o 
   7  10   2       13.87       -0.75      3.33 o 
   8  10   2       19.18       17.96      9.05 o 
  -8  11   2       71.18       39.74      5.59 o 
  -7  11   2        5.87       -5.65      5.65 o 
  -6  11   2      140.82      140.14      7.53 o 
  -5  11   2      642.68      671.00     13.42 o 
  -4  11   2      257.74      244.29      8.65 o 
  -3  11   2      101.06       91.20     10.22 o 
  -2  11   2      530.42      517.72      7.75 o 
  -1  11   2      253.80      225.25     14.97 o 
   0  11   2       50.27       40.74      7.28 o 
   1  11   2      507.14      478.42      7.17 o 
   2  11   2      548.36      537.25      7.64 o 
   3  11   2      116.33      115.81      5.52 o 
   4  11   2        4.86        5.31      4.88 o 
   5  11   2       17.25        0.06      7.51 o 
   6  11   2      134.00      129.77      5.55 o 
   7  11   2      110.59      133.82      6.01 o 
  -8  12   2       55.66       42.00      5.44 o 
  -7  12   2       82.61       97.24      8.20 o 
  -6  12   2      203.49      192.41      8.64 o 
  -5  12   2       31.69       35.91      5.75 o 
  -4  12   2       97.64      105.78      6.18 o 
  -3  12   2      182.39      167.61      7.62 o 
  -2  12   2      651.75      655.85     11.00 o 
  -1  12   2      695.86      722.50     17.90 o 
   0  12   2      928.44      911.91     10.18 o 
   1  12   2      621.10      598.04     25.90 o 
   2  12   2        9.88        3.27      2.84 o 
   3  12   2      134.32      128.87      6.57 o 
   4  12   2      169.58      165.58      7.31 o 
   5  12   2      366.63      327.05     10.24 o 
   6  12   2       98.97       69.22      5.53 o 
  -7  13   2        6.52       -2.75      5.90 o 
  -6  13   2      126.06      116.60      8.01 o 
  -5  13   2        3.23       -7.58     18.23 o 
  -4  13   2       40.42       29.07     12.94 o 
  -3  13   2        5.19       -0.38      7.59 o 
  -2  13   2      293.91      326.49     22.83 o 
  -1  13   2       36.59       36.52      3.90 o 
   0  13   2       48.64       50.56      8.83 o 
   1  13   2       13.14       19.06      3.32 o 
   2  13   2      194.12      180.19      9.16 o 
   3  13   2        2.28        4.00      4.17 o 
   4  13   2        1.17        0.00      4.18 o 
   5  13   2        4.69        6.06      5.36 o 
   6  13   2       80.34       76.19      5.87 o 
  -7  14   2       81.01       60.27      8.20 o 
  -6  14   2       69.85       55.05      7.01 o 
  -5  14   2      118.23      142.18      5.04 o 
  -4  14   2       44.90       52.79      7.57 o 
  -3  14   2        2.80       11.68      5.67 o 
  -2  14   2      246.43      276.97     25.85 o 
  -1  14   2      280.70      291.56      7.85 o 
   0  14   2        0.67       17.47     19.63 o 
   1  14   2       52.47       43.17     15.44 o 
   2  14   2        0.54       -0.69      4.18 o 
   3  14   2       28.45       37.53     21.01 o 
   4  14   2      109.63      110.23      5.00 o 
   5  14   2      136.91      113.07      8.04 o 
   6  14   2       40.48       89.01      5.70 o 
  -6  15   2        9.23       23.70      8.69 o 
  -5  15   2       76.28       86.05      6.77 o 
  -4  15   2      216.13      204.81     18.39 o 
  -3  15   2       41.81       59.17      3.86 o 
  -2  15   2      118.12      152.53     15.97 o 
  -1  15   2        7.94       -1.35      3.89 o 
   0  15   2      172.20      181.54      6.16 o 
   1  15   2       19.03       23.66      7.79 o 
   2  15   2      495.08      500.47      8.68 o 
   3  15   2       61.30       96.19      5.02 o 
   4  15   2        7.92       44.75     33.60 o 
   5  15   2       42.16       21.84     12.25 o 
  -5  16   2       48.83       47.23     42.55 o 
  -4  16   2        8.46       13.25      5.99 o 
  -3  16   2       17.62       74.89     41.79 o 
  -2  16   2      195.90      231.35     21.82 o 
  -1  16   2      250.38      275.04     15.80 o 
   0  16   2      119.73      130.22     30.15 o 
   1  16   2       79.13       71.41     19.14 o 
   2  16   2       39.70       16.13     24.43 o 
   3  16   2       23.76       38.01     41.41 o 
   4  16   2       90.99       65.70      4.00 o 
  -4  17   2       60.31       69.75      3.95 o 
  -3  17   2      108.10      170.68     49.37 o 
  -2  17   2       79.95      109.04     17.09 o 
  -1  17   2        1.71       27.08      6.68 o 
   0  17   2       67.35       82.44     16.88 o 
   1  17   2        5.88      107.58      6.33 o 
   2  17   2       19.70       39.02      6.83 o 
  -1  18   2      104.98      100.12      8.55 o 
   0  18   2       37.71       25.31     13.66 o 
 -11   1   3        1.27        2.83      2.82 o 
 -10   1   3       15.19       17.42     11.91 o 
  -9   1   3       33.88       40.79     10.24 o 
  -8   1   3       91.02       93.78      5.31 o 
  -7   1   3       90.81      103.94      2.56 o 
  -6   1   3        2.51        2.01      2.53 o 
  -5   1   3      941.81      959.38     10.12 o 
  -4   1   3     1166.84     1200.40      5.38 o 
  -3   1   3      951.95      919.13      4.38 o 
  -2   1   3      120.62       99.25      1.26 o 
  -1   1   3     2238.22     2331.37     12.31 o 
   0   1   3     2246.01     2267.41     12.29 o 
   1   1   3     2223.72     2293.83     13.38 o 
   2   1   3     3167.82     3321.30     20.85 o 
   3   1   3      505.38      523.74      4.01 o 
   4   1   3       32.52       30.98      3.75 o 
   5   1   3       28.10       23.13      5.05 o 
   6   1   3      107.60      115.15      8.02 o 
   7   1   3       79.77       85.58      4.94 o 
   8   1   3       23.45       30.61      7.97 o 
   9   1   3        3.71       -4.26      7.84 o 
 -11   2   3        0.68       -3.49      3.49 o 
 -10   2   3        0.01       -3.21      3.21 o 
  -9   2   3        0.69       10.47      3.13 o 
  -8   2   3      292.09      294.01      5.95 o 
  -7   2   3        4.17        5.63      2.26 o 
  -6   2   3      532.92      524.28      8.27 o 
  -5   2   3      230.43      254.85      2.46 o 
  -4   2   3        0.02        0.91      0.93 o 
  -3   2   3      140.56      124.23      1.61 o 
  -2   2   3     2262.05     2321.68     19.07 o 
  -1   2   3      465.32      481.78      3.48 o 
   0   2   3      294.64      331.15      1.89 o 
   1   2   3      393.69      395.57      2.86 o 
   2   2   3     1432.68     1487.73     24.38 o 
   3   2   3      656.17      730.97      7.30 o 
   4   2   3      645.28      636.76      7.24 o 
   5   2   3        4.88        4.35      3.27 o 
   6   2   3       11.67       11.34      8.56 o 
   7   2   3        9.41        6.13      6.25 o 
   8   2   3        9.08       13.39     10.41 o 
   9   2   3        2.11        8.98     13.29 o 
 -10   3   3       33.19       31.77      4.88 o 
  -9   3   3        0.48       -3.06      3.06 o 
  -8   3   3      349.47      360.28     10.17 o 
  -7   3   3        1.03        1.67      1.99 o 
  -6   3   3      457.69      469.81      6.71 o 
  -5   3   3      217.87      222.09      3.03 o 
  -4   3   3       11.59       10.88      1.34 o 
  -3   3   3        0.26        0.76      1.02 o 
  -2   3   3      916.92      940.99     13.35 o 
  -1   3   3     5663.04     5517.19     12.77 o 
   0   3   3        8.23        6.37      0.91 o 
   1   3   3      655.60      634.79      3.58 o 
   2   3   3      120.28      133.44      2.72 o 
   3   3   3      306.77      354.96      3.89 o 
   4   3   3       12.33       19.54      3.18 o 
   5   3   3      281.45      294.92      6.30 o 
   6   3   3      285.42      296.44     13.65 o 
   7   3   3       76.30       72.07      4.85 o 
   8   3   3       11.21       13.20      8.29 o 
   9   3   3        1.24       23.86      5.03 o 
 -10   4   3        7.36       -4.43      4.43 o 
  -9   4   3        1.57       -0.34      2.67 o 
  -8   4   3      295.47      306.45      9.15 o 
  -7   4   3      254.11      248.49      4.20 o 
  -6   4   3      381.21      402.93      4.36 o 
  -5   4   3       23.42       25.68      1.81 o 
  -4   4   3      492.57      510.75      9.23 o 
  -3   4   3      200.29      183.31      3.72 o 
  -2   4   3     2126.47     2088.70     38.09 o 
  -1   4   3     1842.79     1724.57     13.84 o 
   0   4   3     7268.62     7125.88     38.01 o 
   1   4   3      131.22      112.72      1.46 o 
   2   4   3      206.07      206.13      2.16 o 
   3   4   3      161.47      137.95      2.69 o 
   4   4   3      594.57      610.42      8.72 o 
   5   4   3       79.66       69.76      4.05 o 
   6   4   3       33.93       32.88      4.01 o 
   7   4   3       16.08       20.63      4.26 o 
   8   4   3       53.46       68.79      5.38 o 
   9   4   3       25.49       46.00      5.25 o 
 -10   5   3      151.36      143.45     15.89 o 
  -9   5   3       32.52       32.35      9.28 o 
  -8   5   3      371.93      358.30      6.47 o 
  -7   5   3       42.24       37.99      2.24 o 
  -6   5   3       55.47       57.11      2.87 o 
  -5   5   3       99.09      109.12      3.36 o 
  -4   5   3        4.84       10.43      1.76 o 
  -3   5   3        1.58        0.05      1.34 o 
  -2   5   3      657.90      650.65      6.49 o 
  -1   5   3     1278.51     1338.71      5.59 o 
   0   5   3      277.57      304.08      3.57 o 
   1   5   3      789.99      837.61      7.96 o 
   2   5   3     1500.70     1431.28      6.84 o 
   3   5   3        1.69       -0.14      1.30 o 
   4   5   3      657.89      658.99      5.74 o 
   5   5   3      164.74      174.31      4.87 o 
   6   5   3      758.50      783.63      9.49 o 
   7   5   3       59.50       57.88      7.42 o 
   8   5   3       14.59       18.38      9.85 o 
 -10   6   3        0.37       -3.59      3.59 o 
  -9   6   3       90.02       89.26      4.59 o 
  -8   6   3      152.54      134.67      4.07 o 
  -7   6   3      157.77      153.26      3.56 o 
  -6   6   3       56.87       54.91      2.64 o 
  -5   6   3       14.34       14.72      2.33 o 
  -4   6   3      326.66      335.53      4.99 o 
  -3   6   3      590.90      519.71     10.52 o 
  -2   6   3     1694.38     1710.80      6.26 o 
  -1   6   3     2169.19     2071.85     11.91 o 
   0   6   3     2941.89     3071.53     13.25 o 
   1   6   3        8.84        7.92      1.05 o 
   2   6   3        1.59        4.60      1.24 o 
   3   6   3      395.61      378.89      5.28 o 
   4   6   3     1362.85     1356.83     13.46 o 
   5   6   3      176.94      178.75      4.88 o 
   6   6   3      163.55      162.43      8.77 o 
   7   6   3        2.21       -6.62      7.02 o 
   8   6   3       46.29       34.00      8.45 o 
 -10   7   3       70.99       60.09     11.29 o 
  -9   7   3       91.84       95.19      4.16 o 
  -8   7   3      193.13      202.93      4.34 o 
  -7   7   3      105.32      102.07      5.35 o 
  -6   7   3        0.03       -0.62      3.21 o 
  -5   7   3      232.50      219.79      3.47 o 
  -4   7   3      608.94      599.01      5.50 o 
  -3   7   3     1060.33     1014.32      7.54 o 
  -2   7   3       10.65       10.71      1.28 o 
  -1   7   3      284.97      316.65      3.17 o 
   0   7   3      882.26      863.75      4.47 o 
   1   7   3      188.76      165.03      4.38 o 
   2   7   3      666.94      673.97      5.01 o 
   3   7   3      152.68      153.98      3.12 o 
   4   7   3       49.86       48.50      3.54 o 
   5   7   3       57.87       50.35      3.72 o 
   6   7   3      542.51      534.18     13.11 o 
   7   7   3        0.17        6.24      7.53 o 
   8   7   3        8.88       11.67      6.84 o 
  -9   8   3       27.49       16.89      2.32 o 
  -8   8   3      266.66      273.82      7.62 o 
  -7   8   3      488.89      485.21      7.62 o 
  -6   8   3      701.32      702.56     18.27 o 
  -5   8   3      382.73      353.28      4.71 o 
  -4   8   3        0.00        0.39      2.04 o 
  -3   8   3       22.85       18.10      1.46 o 
  -2   8   3      346.33      348.11      3.68 o 
  -1   8   3      419.33      383.23      6.41 o 
   0   8   3      923.68      849.96     16.06 o 
   1   8   3      129.92      119.87      3.37 o 
   2   8   3      542.42      520.88      8.75 o 
   3   8   3     1255.37     1292.37     10.66 o 
   4   8   3     1409.69     1431.52     29.19 o 
   5   8   3        0.86        6.32      3.27 o 
   6   8   3       25.98       19.81      7.22 o 
   7   8   3        1.86       -6.14      7.05 o 
   8   8   3       25.74       13.86      8.33 o 
  -9   9   3      111.26      126.93      5.69 o 
  -8   9   3       88.17       91.04      6.69 o 
  -7   9   3       69.02       54.59      3.95 o 
  -6   9   3       18.47       14.00      8.25 o 
  -5   9   3        2.25        1.97      4.29 o 
  -4   9   3        1.80       -0.70      3.82 o 
  -3   9   3       31.89       28.94      4.98 o 
  -2   9   3        5.89        8.87      1.61 o 
  -1   9   3        0.80        1.76      1.72 o 
   0   9   3      169.51      156.62      4.42 o 
   1   9   3      518.83      472.45      5.70 o 
   2   9   3      936.00      969.30     19.86 o 
   3   9   3      109.15      103.39      6.30 o 
   4   9   3      502.36      479.78      7.45 o 
   5   9   3      213.65      212.08      5.97 o 
   6   9   3      326.82      342.83      7.71 o 
   7   9   3        5.06        8.93      8.09 o 
   8   9   3        0.06       -9.59      9.59 o 
  -9  10   3       33.90       22.80      5.49 o 
  -8  10   3       61.48       52.01      5.63 o 
  -7  10   3      110.53       97.36      7.05 o 
  -6  10   3      182.78      197.72      8.28 o 
  -5  10   3        1.79        5.64      4.80 o 
  -4  10   3       37.57       32.06      5.12 o 
  -3  10   3      574.10      555.30      9.57 o 
  -2  10   3      791.42      825.19     13.13 o 
  -1  10   3     2286.50     2313.56     16.54 o 
   0  10   3      814.46      806.57     27.38 o 
   1  10   3       60.19       68.04      2.68 o 
   2  10   3        1.14        6.58      4.95 o 
   3  10   3       85.73       87.13      4.12 o 
   4  10   3      228.54      228.12     23.86 o 
   5  10   3      212.94      248.15      7.46 o 
   6  10   3       34.81       43.80     12.50 o 
   7  10   3        0.23        2.71      8.20 o 
  -8  11   3       38.49       54.19      6.60 o 
  -7  11   3       61.79       52.33      6.39 o 
  -6  11   3      115.41      117.48      7.66 o 
  -5  11   3        0.44        3.80      4.92 o 
  -4  11   3       96.72       95.12      3.85 o 
  -3  11   3       51.66       50.79      3.28 o 
  -2  11   3      399.83      396.47     12.43 o 
  -1  11   3      349.13      329.62     28.86 o 
   0  11   3       33.50       24.21      3.00 o 
   1  11   3       43.58       42.08      2.51 o 
   2  11   3      239.89      230.86      9.28 o 
   3  11   3        0.77        5.41      3.13 o 
   4  11   3       10.88        8.89      3.56 o 
   5  11   3       44.60       41.35      3.96 o 
   6  11   3      103.98      103.75     20.27 o 
   7  11   3       26.38       16.41      9.76 o 
  -8  12   3        7.56        5.92      4.29 o 
  -6  12   3        0.07       10.88      5.78 o 
  -5  12   3      107.61       96.72      6.58 o 
  -4  12   3        4.17        2.05      4.90 o 
  -3  12   3       32.90       36.68      3.13 o 
  -2  12   3      181.57      183.52     12.14 o 
  -1  12   3      159.06      166.00      5.07 o 
   0  12   3      236.99      266.63      5.90 o 
   1  12   3      161.45      169.19     10.33 o 
   2  12   3        3.69        5.92      2.73 o 
   3  12   3      372.80      361.54      9.90 o 
   4  12   3       68.74       78.07      6.13 o 
   5  12   3       16.05       19.84      5.06 o 
   6  12   3        7.04       -7.85      7.85 o 
  -7  13   3       12.50       10.67      5.98 o 
  -6  13   3        7.32       23.98      6.10 o 
  -5  13   3      109.63       97.84      6.99 o 
  -4  13   3        4.29        9.51      5.83 o 
  -3  13   3       38.36       28.13      3.17 o 
  -2  13   3        1.63        9.40      3.54 o 
  -1  13   3        5.32        5.80      3.70 o 
   0  13   3       49.03       39.84     11.65 o 
   1  13   3        1.02        0.82      2.84 o 
   2  13   3      111.93       97.12      7.22 o 
   3  13   3        1.05        1.88      4.51 o 
   5  13   3      113.72      155.45      7.20 o 
   6  13   3        8.32       51.87      4.38 o 
  -7  14   3        0.18        7.46      6.11 o 
  -6  14   3       42.14       70.46      7.94 o 
  -5  14   3       15.50       15.19      5.68 o 
  -4  14   3       13.26       19.73      6.63 o 
  -3  14   3        1.54       41.18     25.74 o 
  -2  14   3        0.76        1.48      3.65 o 
  -1  14   3       67.29       86.45     12.03 o 
   0  14   3       18.59       19.22      9.72 o 
   1  14   3       87.27       90.54     14.53 o 
   2  14   3        0.72        7.96      4.27 o 
   3  14   3       14.12       21.47      3.55 o 
   4  14   3       11.92        5.62      8.41 o 
   5  14   3        5.74       -4.52      4.52 o 
  -6  15   3        5.31       17.62      6.10 o 
  -5  15   3        8.61        3.88      5.77 o 
  -4  15   3       42.41       42.80      7.50 o 
  -3  15   3        7.87        0.37      5.53 o 
  -2  15   3       80.00       83.89      9.58 o 
  -1  15   3        2.65        4.76      4.95 o 
   0  15   3       24.08       64.25     26.71 o 
   1  15   3       40.13       31.01      3.71 o 
   2  15   3       10.02       -2.79      2.79 o 
   3  15   3       20.11       33.81     18.11 o 
   4  15   3        2.01       20.93     17.17 o 
  -5  16   3       11.82       -0.68      5.66 o 
  -4  16   3       39.17       38.70      7.19 o 
  -3  16   3       66.80       72.36      7.86 o 
  -2  16   3       13.45        1.02      6.69 o 
  -1  16   3        9.69        4.13      6.81 o 
   0  16   3        9.09       23.11      7.59 o 
   1  16   3       33.47       61.94     24.69 o 
   2  16   3       19.20       15.61      3.62 o 
   3  16   3        5.69       31.77     15.30 o 
  -3  17   3       18.66       38.19      8.62 o 
  -2  17   3        3.03        8.33      7.16 o 
  -1  17   3       53.55       47.93      8.19 o 
   0  17   3       89.48       52.89      8.46 o 
   1  17   3       16.45       51.54     28.55 o 
   2  17   3        8.41       -5.69      5.86 o 
 -11   0   4       36.51       78.02      5.31 o 
 -10   0   4        5.93        9.48      4.01 o 
  -9   0   4      167.11      162.13      7.05 o 
  -8   0   4      188.55      196.93      4.53 o 
  -7   0   4     2298.12     2269.05     15.75 o 
  -6   0   4     1240.57     1153.51     10.86 o 
  -5   0   4       14.81       14.60      2.45 o 
  -4   0   4     6583.98     6508.47     59.32 o 
  -3   0   4    11362.64    11706.87     56.80 o 
  -2   0   4     3258.32     3330.61     31.59 o 
  -1   0   4      195.51      240.39      2.80 o 
   0   0   4      484.95      557.81      3.39 o 
   1   0   4      724.61      745.28      8.49 o 
   2   0   4      345.92      342.34      4.65 o 
   3   0   4      365.97      419.43      5.53 o 
   4   0   4      986.83     1001.07     13.65 o 
   5   0   4      305.55      296.85      8.85 o 
   6   0   4        3.43       -5.74      5.74 o 
   7   0   4       53.46       64.89      6.92 o 
   8   0   4      109.73      128.75      8.79 o 
 -11   1   4       35.98       38.72      5.14 o 
 -10   1   4      138.57      143.54      8.83 o 
  -9   1   4      226.45      234.30      9.70 o 
  -8   1   4     1060.85     1045.42     14.25 o 
  -7   1   4       53.01       53.36      2.94 o 
  -6   1   4      203.56      218.18      3.78 o 
  -5   1   4      964.66     1003.92     12.88 o 
  -4   1   4      601.28      600.53      7.33 o 
  -3   1   4     1191.83     1281.73     15.02 o 
  -2   1   4     1959.85     2121.92     16.51 o 
  -1   1   4      139.18      150.55      1.28 o 
   0   1   4      527.77      471.48      3.07 o 
   1   1   4      544.31      548.66      4.98 o 
   2   1   4       60.19       51.99      1.24 o 
   3   1   4      301.29      310.76      3.50 o 
   4   1   4      439.26      446.39      6.86 o 
   5   1   4      215.03      210.94      7.36 o 
   6   1   4      199.24      171.62      5.82 o 
   7   1   4        7.37        5.53      7.75 o 
   8   1   4       22.87        5.27      7.88 o 
 -11   2   4       58.45       40.54      7.26 o 
 -10   2   4        2.42        1.64      2.66 o 
  -9   2   4      130.81      134.62     13.87 o 
  -8   2   4      225.47      215.46      5.47 o 
  -7   2   4     1700.89     1739.93     10.11 o 
  -6   2   4      155.04      170.02      4.25 o 
  -5   2   4      762.85      792.52      4.16 o 
  -4   2   4      126.03      129.32      2.08 o 
  -3   2   4      296.94      282.12      3.51 o 
  -2   2   4     1034.28      904.50     10.42 o 
  -1   2   4        0.15        6.45      0.58 o 
   0   2   4     1691.57     1667.60      4.11 o 
   1   2   4      157.57      180.10      1.75 o 
   2   2   4        1.90        3.20      1.20 o 
   3   2   4      620.95      574.92      5.18 o 
   4   2   4     1097.90     1087.36     15.34 o 
   5   2   4       46.76       36.95     10.07 o 
   6   2   4        7.66       12.73      4.49 o 
   7   2   4        8.19       12.11     10.54 o 
   8   2   4        4.22        9.16     18.26 o 
 -10   3   4       50.37       47.14     13.29 o 
  -9   3   4       43.79       43.23      4.98 o 
  -8   3   4      407.53      414.76     24.72 o 
  -7   3   4       29.89       25.07      2.50 o 
  -6   3   4      530.11      509.25      5.83 o 
  -5   3   4       89.74       71.06      2.01 o 
  -4   3   4      571.96      553.07      3.34 o 
  -3   3   4      369.52      422.30      3.89 o 
  -2   3   4      972.51     1009.97      9.75 o 
  -1   3   4      858.31      965.26      7.04 o 
   0   3   4      187.66      253.70      2.70 o 
   1   3   4      461.50      490.14      7.65 o 
   2   3   4      165.03      166.43      3.03 o 
   3   3   4      254.52      271.61      5.07 o 
   4   3   4      334.40      357.69      6.33 o 
   5   3   4     1230.76     1229.06     11.48 o 
   6   3   4      794.47      836.59     10.51 o 
   7   3   4      111.92      122.04      5.92 o 
   8   3   4        2.69       11.37      7.09 o 
 -10   4   4        5.67       -3.43      3.43 o 
  -9   4   4       25.23       20.40      2.97 o 
  -8   4   4       64.47       64.99      3.31 o 
  -7   4   4      434.66      415.46      4.85 o 
  -6   4   4      293.28      296.61      4.71 o 
  -5   4   4      745.46      771.70      9.17 o 
  -4   4   4      464.34      479.80      3.58 o 
  -3   4   4     2024.25     2030.05     16.02 o 
  -2   4   4      706.64      665.78     10.84 o 
  -1   4   4      497.22      496.62      5.17 o 
   0   4   4     1541.74     1601.74     15.57 o 
   1   4   4        0.62        3.95      1.20 o 
   2   4   4       15.93       17.28      1.80 o 
   3   4   4      119.55      129.05      3.99 o 
   4   4   4     1100.86     1058.99     24.99 o 
   5   4   4      459.74      442.37      7.55 o 
   6   4   4       88.87       91.98      5.25 o 
   7   4   4       18.47       33.94      8.87 o 
   8   4   4       33.46       57.73      6.21 o 
 -10   5   4       22.80       25.30      8.50 o 
  -9   5   4       81.19       82.24      4.08 o 
  -8   5   4      206.25      202.96      4.03 o 
  -7   5   4        7.17        6.27      1.83 o 
  -6   5   4      377.50      376.42      4.45 o 
  -5   5   4      109.71       95.58      3.05 o 
  -4   5   4      192.64      203.60      5.80 o 
  -3   5   4      255.87      294.05      4.55 o 
  -2   5   4       14.97       14.13      1.36 o 
  -1   5   4      468.18      494.50      5.35 o 
   0   5   4      537.90      610.11     12.07 o 
   1   5   4      397.61      388.80      5.46 o 
   2   5   4      214.92      224.59      2.64 o 
   3   5   4       93.16      104.67      5.55 o 
   4   5   4      108.87       99.21      4.18 o 
   5   5   4      166.17      160.48      5.60 o 
   6   5   4       95.39       89.29      4.87 o 
   7   5   4        0.63       -3.72      6.59 o 
   8   5   4        0.39       -8.45      8.45 o 
 -10   6   4        1.31       11.64      3.49 o 
  -9   6   4       10.80       20.73      9.94 o 
  -8   6   4      139.88      132.16      3.52 o 
  -7   6   4      186.10      179.74      3.59 o 
  -6   6   4      216.68      223.69      3.69 o 
  -5   6   4      213.42      210.79      4.20 o 
  -4   6   4      459.82      459.42      8.51 o 
  -3   6   4      328.51      334.34      7.06 o 
  -2   6   4       12.54       12.73      1.36 o 
  -1   6   4      611.19      657.55      4.19 o 
   0   6   4       64.52       63.87      1.69 o 
   1   6   4      651.45      665.17      5.40 o 
   2   6   4        0.59        0.44      1.59 o 
   3   6   4       35.91       33.41      2.88 o 
   4   6   4      265.67      254.63      9.15 o 
   5   6   4       58.91       48.45      7.06 o 
   6   6   4      117.71      115.65      8.63 o 
   7   6   4        6.65       -4.90      7.70 o 
   8   6   4        9.71        4.78      8.21 o 
 -10   7   4        7.69       18.82      4.24 o 
  -9   7   4       34.53       40.51      3.84 o 
  -8   7   4      129.00      132.74      6.69 o 
  -7   7   4       73.61       67.37      2.64 o 
  -6   7   4        7.71       12.66      5.34 o 
  -5   7   4        6.72        3.43      2.08 o 
  -4   7   4       45.85       44.27      2.29 o 
  -3   7   4     1348.21     1402.86      9.34 o 
  -2   7   4     1308.56     1362.69     13.78 o 
  -1   7   4      354.46      365.32      8.74 o 
   0   7   4      218.07      216.64      3.33 o 
   1   7   4        6.97        7.60      3.43 o 
   2   7   4        4.65        5.56      2.31 o 
   3   7   4       75.08       66.99      8.11 o 
   4   7   4       30.50       34.78      3.56 o 
   5   7   4      441.31      449.90     12.30 o 
   6   7   4        7.59        7.30      8.48 o 
   7   7   4        8.47       16.47      7.35 o 
   8   7   4        0.78       18.36      9.63 o 
  -9   8   4       45.94       53.43      5.19 o 
  -8   8   4        0.01        1.29      2.03 o 
  -7   8   4       53.97       41.77      2.42 o 
  -6   8   4        0.01        1.60      2.28 o 
  -5   8   4        7.57        6.53      5.26 o 
  -4   8   4       49.50       43.55      4.66 o 
  -3   8   4       23.48       20.52      2.17 o 
  -2   8   4      565.30      626.23      9.06 o 
  -1   8   4       33.35       38.98      2.34 o 
   0   8   4        0.04       -1.31      1.65 o 
   1   8   4      162.10      154.38      3.94 o 
   2   8   4       62.02       62.46      3.22 o 
   3   8   4      492.64      481.92     11.67 o 
   4   8   4        0.26        1.15      2.84 o 
   5   8   4        4.53       10.35      6.39 o 
   6   8   4        0.86       -6.48      6.48 o 
   7   8   4       44.67       29.22      8.17 o 
  -9   9   4        1.15       -2.40      4.83 o 
  -8   9   4       11.24       12.76      3.28 o 
  -7   9   4        0.17       -2.77      5.39 o 
  -6   9   4      257.19      228.63      8.36 o 
  -5   9   4        9.35        5.68      3.80 o 
  -4   9   4       64.74       42.90      5.44 o 
  -3   9   4       22.36       21.75      2.27 o 
  -2   9   4        0.61        0.67      1.84 o 
  -1   9   4     1145.48     1135.30     42.58 o 
   0   9   4      633.39      620.48      9.15 o 
   1   9   4      291.49      262.69      7.08 o 
   2   9   4       17.18       21.99      3.81 o 
   3   9   4      195.16      174.29      5.02 o 
   4   9   4      121.73      125.48      4.84 o 
   5   9   4        7.32       -2.56      4.16 o 
   6   9   4       32.02       39.58      7.91 o 
   7   9   4       14.39        6.85      8.80 o 
  -9  10   4       17.69       41.52      5.14 o 
  -8  10   4      160.32      166.73     15.67 o 
  -6  10   4      433.95      438.06     11.84 o 
  -5  10   4      170.90      172.33      7.56 o 
  -4  10   4       57.59       47.60      5.43 o 
  -3  10   4        0.75        2.66      4.13 o 
  -2  10   4     1410.70     1342.55     20.17 o 
  -1  10   4      135.96      155.98      6.27 o 
   0  10   4       38.55       41.15      5.11 o 
   1  10   4       64.21       63.04      5.32 o 
   2  10   4      153.56      131.85      4.31 o 
   3  10   4        0.17        1.37      4.56 o 
   4  10   4       98.77       91.16      4.45 o 
   5  10   4        2.30        8.31      3.41 o 
   6  10   4        5.60       -3.80      6.90 o 
   7  10   4       18.17       33.56     10.37 o 
  -8  11   4       26.00       28.49      9.84 o 
  -7  11   4      137.06      131.55      8.07 o 
  -6  11   4        0.64        7.18      5.64 o 
  -5  11   4      317.38      320.90      9.89 o 
  -4  11   4      295.51      281.60      9.98 o 
  -3  11   4       40.26       43.90      5.66 o 
  -2  11   4      269.74      279.31      8.95 o 
  -1  11   4      779.16      736.75     36.70 o 
   0  11   4      499.74      487.76     10.73 o 
   1  11   4      196.35      189.94     10.20 o 
   2  11   4       58.35       49.84      2.84 o 
   3  11   4       48.98       53.24      3.78 o 
   4  11   4       23.43       15.12      8.53 o 
   5  11   4       64.77       35.36     12.74 o 
   6  11   4       27.23       30.86     12.44 o 
  -8  12   4      113.01       83.75      7.58 o 
  -7  12   4        0.97        9.81      5.83 o 
  -6  12   4       73.07       84.93      7.57 o 
  -5  12   4        7.97       14.74      5.45 o 
  -4  12   4       33.44       26.48      5.52 o 
  -3  12   4       20.30       25.49      5.82 o 
  -2  12   4     1607.43     1572.56     19.81 o 
  -1  12   4      488.42      485.91     11.46 o 
   0  12   4        4.33        1.64      3.36 o 
   1  12   4      132.87      121.65      4.57 o 
   2  12   4      358.94      354.15      6.24 o 
   3  12   4      251.15      244.42     19.01 o 
   4  12   4      181.87      179.52     17.26 o 
   5  12   4       32.72       44.17      3.96 o 
   6  12   4       17.12       -3.79      6.05 o 
  -7  13   4        7.84       15.06      6.24 o 
  -6  13   4        4.04        0.80      6.05 o 
  -5  13   4       87.20      114.28      7.72 o 
  -4  13   4      214.88      215.34      9.66 o 
  -3  13   4      134.39      164.17      8.51 o 
  -2  13   4      121.36      123.40      7.91 o 
  -1  13   4       24.13       16.53      5.64 o 
   0  13   4      157.86      151.65      7.46 o 
   1  13   4        9.11       -0.26      7.08 o 
   2  13   4        2.41        5.44     15.96 o 
   3  13   4       12.82       -1.98      3.16 o 
   4  13   4       14.65       -4.00      4.00 o 
   5  13   4       12.88       54.45      4.31 o 
  -6  14   4      150.91      173.04      9.34 o 
  -5  14   4        2.95       17.25      5.89 o 
  -4  14   4        4.29       -5.67      6.65 o 
  -3  14   4       93.64       99.23      7.86 o 
  -2  14   4      228.23      233.92      9.86 o 
  -1  14   4      138.95      153.25      8.39 o 
   0  14   4       20.81       40.86      5.49 o 
   1  14   4        4.48        8.40      3.90 o 
   2  14   4      131.60      124.81      7.60 o 
   3  14   4      103.01      115.84     10.03 o 
   4  14   4       59.29       56.01     27.93 o 
  -6  15   4        0.28        5.90      5.95 o 
  -5  15   4       39.24       60.83      7.24 o 
  -4  15   4       34.52       17.89      6.93 o 
  -3  15   4        8.59        6.37      5.82 o 
  -2  15   4        3.47       13.69      6.16 o 
  -1  15   4      101.16       98.30      8.34 o 
   0  15   4      413.54      417.42     12.65 o 
   1  15   4      156.62      134.85      7.60 o 
   2  15   4       90.81       65.06      5.94 o 
   3  15   4       16.16       -4.15      4.15 o 
  -4  16   4       14.53       17.59      7.86 o 
  -3  16   4      132.25      137.19      9.06 o 
  -2  16   4      317.12      339.32     12.09 o 
  -1  16   4      358.42      364.94     12.62 o 
   0  16   4        1.48       50.80      6.55 o 
   1  16   4        7.54       21.94      5.25 o 
   2  16   4       54.96       42.60      5.52 o 
  -3  17   4       21.14       17.36      7.50 o 
  -2  17   4        3.53       -5.06      7.37 o 
  -1  17   4       49.72       36.81      8.79 o 
   0  17   4       71.89       71.71      8.85 o 
 -11   1   5       17.61       33.62     17.31 o 
 -10   1   5       30.22       34.07      7.42 o 
  -9   1   5        4.82        1.02      2.06 o 
  -8   1   5        7.47        3.64      2.45 o 
  -7   1   5      113.57      104.03      3.30 o 
  -6   1   5      222.83      210.46      3.93 o 
  -5   1   5      619.85      623.08      6.81 o 
  -4   1   5       31.78       43.03      1.45 o 
  -3   1   5       98.50      105.46      4.49 o 
  -2   1   5      303.35      308.22      3.79 o 
  -1   1   5      376.29      396.96      3.71 o 
   0   1   5     1357.89     1355.40     11.88 o 
   1   1   5     1059.20     1127.73      5.61 o 
   2   1   5       79.52       89.83      3.48 o 
   3   1   5       87.93       86.02      3.26 o 
   4   1   5        6.81        6.52      3.69 o 
   5   1   5        1.77        6.97      3.96 o 
   6   1   5        0.34       -4.23      4.70 o 
   7   1   5        0.05       -5.46      5.46 o 
   8   1   5        9.68       -5.87      5.87 o 
 -11   2   5        4.62       -2.77      2.77 o 
 -10   2   5       17.09       16.70      2.71 o 
  -9   2   5        9.81        6.82      4.26 o 
  -8   2   5      201.28      207.16      4.48 o 
  -7   2   5       27.86       29.21      2.60 o 
  -6   2   5       66.02       64.17      2.22 o 
  -5   2   5        2.45        5.28      1.44 o 
  -4   2   5     1601.43     1704.71     12.38 o 
  -3   2   5      195.24      181.01      2.03 o 
  -2   2   5     2424.99     2622.04     18.70 o 
  -1   2   5        7.34        6.46      0.89 o 
   0   2   5      375.53      374.92      4.57 o 
   1   2   5      115.61      137.87      3.01 o 
   2   2   5      130.89      134.33      2.45 o 
   3   2   5      267.01      270.18      5.36 o 
   4   2   5        6.20        8.78      9.49 o 
   5   2   5       64.74       71.40      4.78 o 
   6   2   5        3.21        2.95      7.64 o 
   7   2   5       10.32       11.12      7.54 o 
   8   2   5        4.56       -2.28      6.74 o 
 -10   3   5       62.66       65.94     11.40 o 
  -9   3   5       39.45       40.77      3.21 o 
  -8   3   5      197.57      204.17      4.69 o 
  -7   3   5        4.42        4.58      2.78 o 
  -6   3   5       17.71       11.80      2.97 o 
  -5   3   5      273.01      261.10      2.86 o 
  -4   3   5       75.24       65.41      3.47 o 
  -3   3   5      181.35      164.48      2.33 o 
  -2   3   5      211.47      240.60      2.50 o 
  -1   3   5     1079.42     1050.06      5.48 o 
   0   3   5      155.56      158.74      2.24 o 
   1   3   5      154.49      152.59      1.77 o 
   2   3   5       20.44       24.31      1.85 o 
   3   3   5      194.21      195.76     13.93 o 
   4   3   5      364.34      387.96     21.23 o 
   5   3   5      124.44      126.03      5.53 o 
   6   3   5      102.50       96.30      7.88 o 
   7   3   5        6.54        5.43     14.13 o 
   8   3   5       10.58        8.76     17.92 o 
 -10   4   5       21.59        7.90      2.98 o 
  -9   4   5       69.57       78.27      5.60 o 
  -8   4   5      428.73      434.87     11.49 o 
  -7   4   5      143.44      145.89      8.05 o 
  -6   4   5      191.44      204.62      5.26 o 
  -5   4   5        0.68       -0.57      1.46 o 
  -4   4   5      313.14      331.49      4.04 o 
  -3   4   5      360.27      335.13      2.62 o 
  -2   4   5     3006.96     2999.12     11.10 o 
  -1   4   5      124.67      134.35      1.63 o 
   0   4   5      783.82      812.92      3.44 o 
   1   4   5      775.72      771.49     10.93 o 
   2   4   5      837.19      811.86     12.13 o 
   3   4   5      591.04      558.30     11.44 o 
   4   4   5     1273.83     1215.42     11.28 o 
   5   4   5        0.10        0.42      4.25 o 
   6   4   5        0.31       -4.71      4.71 o 
   7   4   5       26.46       13.84      8.81 o 
   8   4   5        7.42       24.79     10.94 o 
 -10   5   5       99.24      107.39     10.82 o 
  -9   5   5        5.67       11.34      2.80 o 
  -8   5   5        2.06        2.13      2.11 o 
  -7   5   5       43.47       46.96      3.09 o 
  -6   5   5       34.31       37.36      4.37 o 
  -5   5   5      467.40      474.09      5.81 o 
  -4   5   5      162.63      166.22      6.07 o 
  -3   5   5      812.19      821.14      7.23 o 
  -2   5   5      184.52      193.64      3.95 o 
  -1   5   5      756.44      704.33      4.31 o 
   0   5   5      913.45      889.58      6.83 o 
   1   5   5      361.80      378.24      5.09 o 
   2   5   5        0.41       -0.91      2.18 o 
   3   5   5       16.51       14.15      3.11 o 
   4   5   5      398.29      408.79      7.06 o 
   5   5   5       51.76       54.76      7.19 o 
   6   5   5      112.04       83.54      8.80 o 
   7   5   5        0.20       -6.78      6.78 o 
 -10   6   5        5.23       23.13      3.47 o 
  -9   6   5       76.36       91.39      7.33 o 
  -8   6   5      137.66      147.86      6.81 o 
  -7   6   5      235.21      229.94      3.96 o 
  -6   6   5      250.75      268.36      5.03 o 
  -5   6   5        0.01        2.52      2.18 o 
  -4   6   5      213.66      206.46      6.38 o 
  -3   6   5     1247.85     1167.61      8.95 o 
  -2   6   5     1328.87     1335.54     11.60 o 
  -1   6   5        2.52        1.34      2.16 o 
   0   6   5      227.53      279.92      3.55 o 
   1   6   5      213.39      211.84      4.07 o 
   2   6   5      291.72      292.25     15.39 o 
   3   6   5      208.73      224.83      8.79 o 
   4   6   5      471.89      511.81     12.40 o 
   5   6   5        0.90        0.12      6.64 o 
   6   6   5       15.86       26.26      8.21 o 
   7   6   5       45.98       48.02      9.54 o 
 -10   7   5      113.55      149.12      6.15 o 
  -9   7   5       61.99       57.23      9.70 o 
  -8   7   5      189.24      183.78      8.02 o 
  -7   7   5        3.20        0.90      2.24 o 
  -6   7   5      115.42      123.98      3.02 o 
  -5   7   5     1100.05     1114.84     14.61 o 
  -4   7   5      293.48      274.42      7.70 o 
  -3   7   5       33.06       35.31      2.79 o 
  -2   7   5      287.84      268.47      4.92 o 
  -1   7   5      728.92      678.71     14.66 o 
   0   7   5      313.06      305.55      5.44 o 
   1   7   5      232.75      235.34      4.39 o 
   2   7   5      177.26      190.51      8.00 o 
   3   7   5       83.55       79.71      6.70 o 
   4   7   5      629.66      628.37     13.55 o 
   5   7   5       48.81       36.74      6.59 o 
   6   7   5      250.04      256.29     11.25 o 
   7   7   5       16.46       46.88      9.63 o 
  -9   8   5       69.83       85.53      3.54 o 
  -8   8   5      185.71      184.84      4.15 o 
  -7   8   5      461.80      441.52      5.54 o 
  -6   8   5       59.12       63.21      3.27 o 
  -5   8   5       21.71       20.84      4.34 o 
  -4   8   5      864.43      840.60     13.20 o 
  -3   8   5     1939.40     1897.63     12.23 o 
  -2   8   5     1085.96     1040.04     19.69 o 
  -1   8   5     1497.31     1448.16     10.82 o 
   0   8   5       27.17       30.74      5.74 o 
   1   8   5      183.83      173.76      6.32 o 
   2   8   5      752.93      737.95      8.14 o 
   3   8   5       97.52      107.44      6.14 o 
   4   8   5        2.77        1.40      6.37 o 
   5   8   5        7.74       24.59      7.84 o 
   6   8   5       49.67       42.74      8.78 o 
   7   8   5        1.76       12.38      8.95 o 
  -9   9   5       62.70       62.40     11.21 o 
  -8   9   5      144.84      154.01     11.53 o 
  -7   9   5       15.37        7.16      6.01 o 
  -6   9   5        8.18       20.98      4.97 o 
  -5   9   5      129.75      128.31      6.28 o 
  -4   9   5      187.10      164.17      7.30 o 
  -3   9   5       29.58       26.90      5.25 o 
  -2   9   5        0.44       -0.09      2.54 o 
  -1   9   5      498.28      482.32      6.78 o 
   0   9   5      411.95      414.73      6.60 o 
   1   9   5      114.33      102.96      4.49 o 
   2   9   5       41.63       37.28      2.94 o 
   3   9   5      390.17      361.70      6.61 o 
   4   9   5      244.78      236.64     14.27 o 
   5   9   5       73.24       77.75      8.90 o 
   6   9   5       73.88       95.53     10.27 o 
  -9  10   5       44.57       76.26     13.92 o 
  -8  10   5       78.94       87.64      7.28 o 
  -7  10   5      274.45      281.05     10.19 o 
  -6  10   5       99.36       97.28      7.20 o 
  -5  10   5        3.25        8.34      4.58 o 
  -4  10   5      192.68      173.50      7.80 o 
  -3  10   5     1430.65     1454.21     11.39 o 
  -2  10   5      321.31      306.71      5.75 o 
  -1  10   5      171.69      157.88     14.43 o 
   0  10   5       29.02       19.52      5.42 o 
   1  10   5        1.58        4.67      2.68 o 
   2  10   5       72.60       59.85      5.44 o 
   3  10   5      430.69      452.34      7.51 o 
   4  10   5      200.70      222.68     21.81 o 
   5  10   5       68.64       79.44      9.72 o 
   6  10   5       37.31       34.59      8.44 o 
  -8  11   5        0.89       -3.67      3.67 o 
  -7  11   5       11.12       26.80      6.33 o 
  -6  11   5      188.12      191.58      8.87 o 
  -5  11   5      114.05      115.60      7.03 o 
  -4  11   5      463.39      472.96     11.86 o 
  -3  11   5       99.29       95.74      6.89 o 
  -2  11   5       12.33       19.69      3.03 o 
  -1  11   5      120.71      118.72      4.14 o 
   0  11   5      253.30      243.02     11.65 o 
   1  11   5       34.74       40.67      3.44 o 
   2  11   5      317.55      298.85     17.13 o 
   3  11   5        0.14        3.17      5.09 o 
   4  11   5       14.99       14.26      5.96 o 
   5  11   5       37.73       55.07      4.39 o 
   6  11   5        9.53        3.98      8.55 o 
  -8  12   5        1.00        6.93      3.68 o 
  -7  12   5        1.36       -1.56      5.45 o 
  -6  12   5       64.72       91.31      7.79 o 
  -5  12   5        0.03        2.43      5.28 o 
  -4  12   5       34.67       29.49      6.20 o 
  -3  12   5       42.77       46.51      6.32 o 
  -2  12   5       15.08       24.15      5.38 o 
  -1  12   5       34.02       42.30      5.24 o 
   0  12   5        7.40        6.93      2.66 o 
   1  12   5       74.34       87.56      4.39 o 
   2  12   5       59.15       63.86      4.06 o 
   3  12   5       30.93       33.47      5.43 o 
   4  12   5       10.89       33.84      6.01 o 
   5  12   5        1.47       -6.18      6.18 o 
  -7  13   5      185.61      174.03      9.89 o 
  -6  13   5        1.12       14.59      5.90 o 
  -5  13   5        0.72       -2.21      5.41 o 
  -4  13   5        1.62        1.22      6.09 o 
  -3  13   5       10.16        3.60      5.55 o 
  -2  13   5        0.20       -2.05      5.13 o 
  -1  13   5       10.11       30.91      5.40 o 
   0  13   5        0.94       -4.04      4.04 o 
   1  13   5        9.96       -1.66      3.96 o 
   2  13   5        0.00       -4.17      4.17 o 
   3  13   5       73.17       54.04      5.58 o 
  -6  14   5       49.95       75.17      8.14 o 
  -5  14   5        4.51        1.10      6.07 o 
  -4  14   5      107.42       91.79      8.66 o 
  -3  14   5      125.76      137.59      8.46 o 
  -2  14   5      137.65      134.44      8.49 o 
  -1  14   5       54.97       63.65      6.83 o 
   0  14   5       17.88       16.18      4.55 o 
   1  14   5       30.64       31.41      4.73 o 
   2  14   5        2.92       10.23      4.82 o 
   3  14   5        0.01       18.14      4.69 o 
  -5  15   5       18.13       18.72      6.55 o 
  -3  15   5        2.28       13.93      6.95 o 
  -2  15   5        0.50        3.64      6.79 o 
  -1  15   5       18.13        5.34      6.94 o 
   0  15   5       16.23       56.20      6.02 o 
  -3  16   5       28.83       25.78      7.76 o 
  -2  16   5       23.81       57.17      8.44 o 
  -1  16   5       27.04       39.04      7.65 o 
   0  16   5       48.15      116.90      6.94 o 
   1  16   5       18.22       21.70      4.84 o 
 -10   0   6       84.93       79.70      5.30 o 
  -9   0   6      279.34      287.98      7.80 o 
  -8   0   6      172.63      154.60      6.01 o 
  -7   0   6      648.22      641.50      9.86 o 
  -6   0   6      114.48       75.89      4.49 o 
  -5   0   6     1110.70     1121.13      8.24 o 
  -4   0   6     2325.44     2463.74     16.07 o 
  -3   0   6     1731.19     1680.19      7.44 o 
  -2   0   6      815.57      830.82      6.18 o 
  -1   0   6      721.65      714.55      4.63 o 
   0   0   6       20.61       21.18      2.84 o 
   1   0   6       23.37       27.94      3.79 o 
   2   0   6      106.97      106.59      4.43 o 
   3   0   6      689.20      707.98     12.65 o 
   4   0   6      377.66      389.92     10.68 o 
   5   0   6       10.52       10.71      6.49 o 
   6   0   6      196.75      227.64     10.92 o 
   7   0   6       52.15       42.65      9.41 o 
 -10   1   6      198.65      176.84      7.42 o 
  -9   1   6       58.57       61.80      3.53 o 
  -8   1   6      352.08      339.61      5.58 o 
  -7   1   6      512.79      516.59      6.41 o 
  -6   1   6      285.62      287.00      4.78 o 
  -5   1   6       48.64       42.06      2.07 o 
  -4   1   6      705.83      696.19      5.16 o 
  -3   1   6      151.65      188.02      2.44 o 
  -2   1   6       87.24       78.79      1.11 o 
  -1   1   6       71.50       80.27      1.58 o 
   0   1   6       26.15       17.54      0.98 o 
   1   1   6       65.11       74.77      2.62 o 
   2   1   6       66.63       60.11      3.62 o 
   3   1   6       55.52       59.64      4.36 o 
   4   1   6      300.74      300.42      6.94 o 
   5   1   6      360.77      361.44      7.86 o 
   6   1   6      184.64      208.40     12.62 o 
   7   1   6       15.89        2.93      5.79 o 
 -10   2   6       89.48       99.44      5.92 o 
  -9   2   6      270.70      279.64      7.60 o 
  -8   2   6       41.43       37.48      3.21 o 
  -7   2   6       91.46       83.74      3.58 o 
  -6   2   6       14.90        6.82      2.24 o 
  -5   2   6       15.65       17.24      1.72 o 
  -4   2   6      323.73      321.02      7.61 o 
  -3   2   6      772.43      772.16      5.61 o 
  -2   2   6      608.05      546.26      5.92 o 
  -1   2   6       22.32       13.40      1.03 o 
   0   2   6      240.01      257.16      3.23 o 
   1   2   6      238.38      214.05      3.73 o 
   2   2   6      630.06      618.52      7.69 o 
   3   2   6      449.38      446.94      7.38 o 
   4   2   6      302.82      306.23      7.00 o 
   5   2   6        0.09        0.50      4.38 o 
   6   2   6       37.00       45.64      5.75 o 
   7   2   6       41.03       40.33     10.42 o 
 -10   3   6       38.15       40.93      5.61 o 
  -9   3   6        0.36        1.35      4.93 o 
  -8   3   6      106.54      106.97      5.55 o 
  -7   3   6       10.11       12.79      3.09 o 
  -6   3   6       12.21       12.58      1.73 o 
  -5   3   6       46.97       52.37      3.74 o 
  -4   3   6       33.76       35.87      3.37 o 
  -3   3   6       49.13       64.79      3.22 o 
  -2   3   6      837.33      851.63      4.88 o 
  -1   3   6       52.18       65.96      1.66 o 
   0   3   6       40.81       33.56      3.96 o 
   1   3   6     1084.51     1119.21      8.51 o 
   2   3   6      103.46      112.07      4.02 o 
   3   3   6        3.26       11.23      4.88 o 
   4   3   6      567.87      536.53      8.60 o 
   5   3   6      616.26      574.80      9.45 o 
   6   3   6       23.29       30.62      5.30 o 
   7   3   6       32.49       36.55     18.22 o 
 -10   4   6       52.83       50.23      5.45 o 
  -9   4   6       72.62       81.76      3.87 o 
  -8   4   6       54.03       66.08      4.37 o 
  -7   4   6       53.44       49.04      4.40 o 
  -6   4   6      121.08      118.48      3.44 o 
  -5   4   6       99.69       99.45      3.14 o 
  -4   4   6      105.28       92.91      2.85 o 
  -3   4   6      178.14      174.31      6.83 o 
  -2   4   6      651.08      603.43      6.52 o 
  -1   4   6       73.15       70.87      1.63 o 
   0   4   6      483.09      520.44      4.45 o 
   1   4   6        0.79       -0.08      1.22 o 
   2   4   6       75.25       83.95      3.68 o 
   3   4   6      322.15      283.65     41.83 o 
   4   4   6     1022.39     1020.02     11.11 o 
   5   4   6       39.69       38.30      8.11 o 
   6   4   6       82.02       57.62      8.43 o 
   7   4   6       39.15       58.44     10.62 o 
 -10   5   6        0.25       16.22      5.06 o 
  -9   5   6        0.11        5.76      2.43 o 
  -8   5   6        3.58        4.82      2.04 o 
  -7   5   6        4.26        2.50      2.29 o 
  -6   5   6      208.65      195.53      4.37 o 
  -5   5   6        2.45        2.28      2.09 o 
  -4   5   6      121.88      128.64      3.64 o 
  -3   5   6      200.91      205.40      3.26 o 
  -2   5   6      110.60      105.90      8.03 o 
  -1   5   6       99.50      112.34      3.49 o 
   0   5   6      103.70       95.00      4.15 o 
   1   5   6      167.72      178.05      4.43 o 
   2   5   6        6.65       14.12      2.61 o 
   3   5   6       17.56       15.38      5.95 o 
   4   5   6        4.54        1.13      6.77 o 
   5   5   6      134.76      124.99      8.67 o 
   6   5   6       14.17        3.54      7.28 o 
   7   5   6        0.38       -9.51      9.51 o 
 -10   6   6       22.33        2.63      3.87 o 
  -9   6   6        1.72       -5.56      5.56 o 
  -8   6   6        5.12        3.60      2.40 o 
  -7   6   6        0.15        4.22      2.96 o 
  -6   6   6        9.82        8.19      2.49 o 
  -5   6   6      171.60      173.33      8.72 o 
  -4   6   6       92.39       93.12      4.33 o 
  -3   6   6       78.94       73.19      3.05 o 
  -2   6   6       32.44       28.73      5.02 o 
  -1   6   6       38.35       35.31      2.83 o 
   0   6   6      239.17      235.30      4.94 o 
   1   6   6       27.38       26.30      4.53 o 
   2   6   6      137.44      127.85      7.00 o 
   3   6   6        9.54        8.85      5.13 o 
   4   6   6       58.32       56.67      6.98 o 
   5   6   6        0.08       -3.40      6.22 o 
   6   6   6        4.47       17.08      7.98 o 
   7   6   6        0.27       -9.02      9.02 o 
 -10   7   6        1.06       15.61      3.72 o 
  -9   7   6       17.52       21.06      4.52 o 
  -8   7   6       36.11       31.61      4.96 o 
  -7   7   6       47.68       42.64      7.70 o 
  -6   7   6       12.87        7.89      2.33 o 
  -5   7   6       57.26       56.67      2.99 o 
  -4   7   6        5.32        1.88      3.93 o 
  -3   7   6       17.05       15.94      2.75 o 
  -2   7   6       27.51       33.70      8.15 o 
  -1   7   6      348.03      339.25      5.64 o 
   0   7   6      184.37      186.82      8.61 o 
   1   7   6      264.21      242.48      8.11 o 
   2   7   6       96.02       84.92      6.25 o 
   3   7   6       51.18       44.98      5.58 o 
   4   7   6       13.71       25.54      7.19 o 
   5   7   6      176.70      174.21     10.56 o 
   6   7   6        4.03       17.15      9.01 o 
  -9   8   6       17.15       10.18     22.14 o 
  -8   8   6       21.24       19.96      3.51 o 
  -7   8   6        1.12       -8.55      9.58 o 
  -6   8   6        0.89        8.37      2.76 o 
  -5   8   6        4.32        5.41      4.03 o 
  -4   8   6       90.17       81.31      5.85 o 
  -3   8   6       79.98       73.63      3.69 o 
  -2   8   6      160.76      174.16      4.76 o 
  -1   8   6       20.95       21.37      2.81 o 
   0   8   6        4.86        2.58      2.57 o 
   1   8   6      217.40      225.90      8.21 o 
   2   8   6      154.81      144.74      7.57 o 
   3   8   6        0.22        6.85      5.77 o 
   4   8   6       99.39      102.54      7.94 o 
   5   8   6        8.44       12.97      7.32 o 
   6   8   6        9.83       -0.37      8.06 o 
  -9   9   6       12.26       28.55     12.17 o 
  -8   9   6       12.86       13.80      2.90 o 
  -7   9   6       76.30       74.07      3.97 o 
  -6   9   6       21.81       24.82      6.82 o 
  -5   9   6       64.53       75.72      5.78 o 
  -4   9   6        2.42       11.70      4.85 o 
  -3   9   6       50.27       52.11      3.54 o 
  -2   9   6        3.78        9.61      2.89 o 
  -1   9   6      207.86      192.23      5.35 o 
   0   9   6       24.38       26.12      3.04 o 
   1   9   6      260.50      227.03      9.22 o 
   2   9   6      226.99      205.01      8.23 o 
   3   9   6      188.12      172.88      8.37 o 
   4   9   6       43.91       39.02      6.55 o 
   5   9   6        0.91       10.78      8.56 o 
   6   9   6       61.86       79.88     11.03 o 
  -8  10   6      181.82      150.38      5.21 o 
  -7  10   6       10.69        7.24      8.72 o 
  -6  10   6        1.87        1.89      4.70 o 
  -5  10   6       59.11       57.45      6.04 o 
  -4  10   6      691.43      641.62     12.74 o 
  -3  10   6       10.08       10.38      3.16 o 
  -2  10   6      523.87      515.14     31.51 o 
  -1  10   6        0.93       -2.67      2.67 o 
   0  10   6      159.73      134.50      4.53 o 
   1  10   6       59.12       59.32      4.55 o 
   2  10   6       17.98       25.84      5.47 o 
   3  10   6        5.51       19.21      5.02 o 
   4  10   6        0.55       24.16      5.37 o 
   5  10   6        1.28        5.05      5.62 o 
  -8  11   6        7.26       12.95      3.44 o 
  -7  11   6      154.41      156.40      5.12 o 
  -6  11   6      100.98      127.95      7.80 o 
  -5  11   6      152.40      160.07      7.80 o 
  -4  11   6       81.55       92.11      6.84 o 
  -3  11   6       28.57       34.87      3.43 o 
  -2  11   6       58.19       49.85      3.75 o 
  -1  11   6      280.81      284.10     15.33 o 
   0  11   6      237.78      244.07      5.92 o 
   1  11   6       23.88       12.94      6.32 o 
   2  11   6        3.09       -0.76      3.34 o 
   3  11   6      122.73      102.98      7.38 o 
   4  11   6       65.03       84.83      7.44 o 
   5  11   6       11.07        7.28      5.69 o 
  -6  12   6       95.71      114.60      8.24 o 
  -5  12   6       14.49       11.46      5.42 o 
  -4  12   6      242.07      258.27      9.74 o 
  -3  12   6       89.48       82.80      7.30 o 
  -2  12   6      381.87      377.74     20.28 o 
  -1  12   6        0.04        6.90      2.90 o 
   0  12   6       32.89       27.10      8.04 o 
   1  12   6      111.07      126.48      5.04 o 
   2  12   6      211.21      193.36      6.16 o 
   3  12   6       46.02       59.42      6.86 o 
   4  12   6        1.55       13.67      5.64 o 
  -7  13   6       14.16       16.08      5.73 o 
  -6  13   6       32.21       40.49      6.60 o 
  -5  13   6       83.51       73.26      7.00 o 
  -4  13   6        3.02       13.00      6.15 o 
  -3  13   6        0.45       -4.68      5.59 o 
  -2  13   6       89.24       98.57      7.69 o 
  -1  13   6      171.19      182.26      8.55 o 
   0  13   6      148.49      119.89      7.26 o 
   1  13   6       67.38       56.23      6.13 o 
   2  13   6        5.99       -7.44      8.10 o 
  -6  14   6       58.76       69.45      7.62 o 
  -5  14   6       99.83      104.86      7.69 o 
  -4  14   6       42.01       64.53      8.08 o 
  -3  14   6       41.91       42.39      6.91 o 
  -2  14   6      216.51      228.09     10.29 o 
  -1  14   6       85.45      130.60      8.16 o 
   0  14   6        7.40       17.46      4.35 o 
   1  14   6       80.15       82.72      6.41 o 
   2  14   6      147.68      180.39      8.89 o 
  -4  15   6       14.51       21.72      7.64 o 
  -3  15   6        4.69       11.98      7.05 o 
  -2  15   6        3.82       -7.13      7.13 o 
  -1  15   6      107.26       82.66      8.63 o 
   0  15   6      100.55      181.94      9.02 o 
  -2  16   6       63.31       72.98      8.60 o 
  -1  16   6      101.76      129.08     10.33 o 
 -10   1   7        1.80        1.20      6.23 o 
  -9   1   7       18.95       16.17      2.95 o 
  -8   1   7       89.37       69.31      3.74 o 
  -7   1   7      273.72      257.27     17.67 o 
  -6   1   7      176.81      188.87      7.62 o 
  -5   1   7       51.72       60.27      2.79 o 
  -4   1   7      100.22       94.16      2.53 o 
  -3   1   7       12.86       11.90      1.63 o 
  -2   1   7      266.89      262.34      3.86 o 
  -1   1   7      292.90      307.97      3.22 o 
   0   1   7      115.13      117.33      5.03 o 
   1   1   7       47.06       37.52      2.21 o 
   2   1   7        2.78        9.65      3.14 o 
   3   1   7        0.57       -0.78      3.24 o 
   4   1   7       18.05       32.19      5.00 o 
   5   1   7        7.00       -2.14      5.08 o 
   6   1   7       12.39       39.10      6.30 o 
 -10   2   7       30.07       43.08      5.15 o 
  -9   2   7       80.29       69.52      5.48 o 
  -8   2   7       81.99       77.98      3.80 o 
  -7   2   7       98.02       91.15      3.53 o 
  -6   2   7       53.07       52.34      3.09 o 
  -5   2   7       32.90       29.48      2.43 o 
  -4   2   7      223.52      244.11      4.20 o 
  -3   2   7       34.70       31.42      1.64 o 
  -2   2   7       44.38       54.00      1.61 o 
  -1   2   7      490.24      482.98      5.11 o 
   0   2   7      103.92      113.86      2.66 o 
   1   2   7       32.61       23.25      2.96 o 
   2   2   7        0.47        3.27      3.00 o 
   3   2   7        3.08        2.91      3.07 o 
   4   2   7       82.99       89.45      5.28 o 
   5   2   7        1.52       -5.12      5.12 o 
   6   2   7        2.72       25.14      7.94 o 
 -10   3   7       58.25       53.45      3.79 o 
  -9   3   7       27.70       25.07      4.29 o 
  -8   3   7        0.57       -3.86      3.86 o 
  -7   3   7       42.42       44.72      4.05 o 
  -6   3   7       92.05       93.78      5.89 o 
  -5   3   7      112.57      109.08      3.34 o 
  -4   3   7       39.35       44.19      7.80 o 
  -3   3   7      129.75      139.22      3.65 o 
  -2   3   7       65.36       65.83      2.86 o 
  -1   3   7       29.40       29.10      3.80 o 
   0   3   7        1.85        3.89      1.58 o 
   1   3   7       79.20       75.61      8.01 o 
   2   3   7      197.03      194.16      5.20 o 
   3   3   7        1.95        5.79      3.58 o 
   4   3   7      214.12      212.99     26.03 o 
   5   3   7        7.17       -1.61      4.72 o 
   6   3   7       20.36       30.06      7.62 o 
 -10   4   7       45.40       56.56      3.68 o 
  -9   4   7       97.28      107.10      6.16 o 
  -8   4   7       67.34       78.15      4.71 o 
  -7   4   7        8.41       10.47      3.27 o 
  -6   4   7        1.90        9.75      3.49 o 
  -5   4   7      372.63      370.52      7.48 o 
  -4   4   7     1043.98     1054.25     11.68 o 
  -3   4   7      389.47      382.28      5.47 o 
  -2   4   7     1074.29     1062.58     15.44 o 
  -1   4   7      177.16      162.43      2.60 o 
   0   4   7        7.65        9.15      3.63 o 
   1   4   7      431.05      435.37      6.66 o 
   2   4   7      739.82      689.33      8.56 o 
   3   4   7       21.63       34.33      6.36 o 
   4   4   7       43.61       38.50      7.31 o 
   5   4   7       73.96       80.01      9.95 o 
   6   4   7       16.40       -5.44      9.12 o 
 -10   5   7       34.69       29.57      6.83 o 
  -9   5   7        7.90        8.06      2.58 o 
  -8   5   7        0.07       -3.01      3.01 o 
  -7   5   7       31.46       33.31      3.92 o 
  -6   5   7       17.53       19.45      3.50 o 
  -5   5   7      418.10      400.09      7.95 o 
  -4   5   7        6.16        5.61      2.61 o 
  -3   5   7      176.51      166.29      3.98 o 
  -2   5   7      577.51      617.57      8.62 o 
  -1   5   7      720.44      713.87      8.97 o 
   0   5   7      138.59      134.90      4.38 o 
   1   5   7      133.98      129.94      6.74 o 
   2   5   7       17.86       20.56      5.07 o 
   3   5   7       11.09       14.25      5.79 o 
   4   5   7      326.59      289.12     10.37 o 
   5   5   7        7.52       34.44      9.25 o 
   6   5   7       10.42       -3.85      9.93 o 
 -10   6   7       58.59       62.00      3.94 o 
  -9   6   7      150.20      187.60     11.37 o 
  -8   6   7      222.29      231.06      7.28 o 
  -7   6   7       98.68       85.92      5.26 o 
  -6   6   7       40.71       33.61      3.92 o 
  -5   6   7      321.92      297.71      7.24 o 
  -4   6   7      671.04      671.34      9.82 o 
  -3   6   7      433.39      422.55      4.86 o 
  -2   6   7      767.50      745.53      6.61 o 
  -1   6   7       32.26       23.46      1.96 o 
   0   6   7       37.22       32.20      2.97 o 
   1   6   7       23.81       24.67      5.05 o 
   2   6   7      125.98      123.18      7.18 o 
   3   6   7       10.82       33.97      6.39 o 
   4   6   7       27.25       13.68      5.02 o 
   5   6   7        9.32       18.40      8.85 o 
   6   6   7       53.94       75.45     10.98 o 
  -9   7   7        0.01        6.51      4.21 o 
  -8   7   7        0.28        0.64      3.22 o 
  -7   7   7      417.19      413.42      9.23 o 
  -6   7   7      249.25      257.96      7.13 o 
  -5   7   7      269.81      272.72      7.51 o 
  -4   7   7       19.80       23.42      2.74 o 
  -3   7   7      404.21      384.88      7.10 o 
  -2   7   7       56.86       56.33      4.16 o 
  -1   7   7      587.89      580.66      7.54 o 
   0   7   7      156.33      162.52      4.79 o 
   1   7   7       46.31       49.49      5.78 o 
   2   7   7      101.53       92.58      6.98 o 
   3   7   7       65.46       60.34      6.84 o 
   4   7   7      197.53      198.78      9.64 o 
   5   7   7      128.56      147.83     10.42 o 
  -9   8   7      140.79      145.58      6.64 o 
  -8   8   7      121.63      139.61      6.51 o 
  -7   8   7       78.31       78.32      4.85 o 
  -6   8   7       55.54       52.16      9.01 o 
  -5   8   7      341.69      340.27      9.25 o 
  -4   8   7      532.27      519.00      7.72 o 
  -3   8   7      755.44      776.46      8.86 o 
  -2   8   7       46.87       49.55     13.12 o 
  -1   8   7      216.24      209.20      6.54 o 
   0   8   7      906.84      904.19     39.92 o 
   1   8   7      322.27      331.10      9.93 o 
   2   8   7       98.14       97.80      7.13 o 
   3   8   7      145.70      169.23      8.59 o 
   4   8   7       27.83       56.37      7.45 o 
   5   8   7       46.90       67.50      7.35 o 
  -9   9   7        5.08        9.95      3.56 o 
  -8   9   7       13.11        8.14      3.70 o 
  -7   9   7      103.44       85.08      5.40 o 
  -6   9   7      142.19      140.89      4.64 o 
  -5   9   7      110.54      107.75      6.07 o 
  -4   9   7      173.06      163.68      7.40 o 
  -3   9   7      362.71      370.38      6.71 o 
  -2   9   7       61.22       65.35      8.51 o 
  -1   9   7       42.32       32.32     13.33 o 
   0   9   7       22.40       14.85      2.88 o 
   1   9   7      303.33      290.77      6.53 o 
   2   9   7        0.02       -4.86      4.86 o 
   3   9   7       86.11       82.06      7.25 o 
   4   9   7       27.91       42.75      6.84 o 
   5   9   7        4.10       18.86      6.95 o 
  -8  10   7       74.00       82.81      5.35 o 
  -7  10   7       95.36       97.18      4.47 o 
  -6  10   7        0.57        3.65      7.77 o 
  -5  10   7      269.97      268.66      8.99 o 
  -4  10   7      507.41      507.11     11.86 o 
  -3  10   7      542.90      574.90      8.38 o 
  -2  10   7       30.01       32.72      8.99 o 
  -1  10   7       27.83       30.57      3.38 o 
   0  10   7        1.30       -4.91      7.61 o 
   1  10   7        5.61       10.16      3.08 o 
   2  10   7      115.33      114.43      7.63 o 
   3  10   7       42.70       43.68      5.77 o 
   4  10   7        1.68        8.53      6.51 o 
  -7  11   7        0.60        2.38      3.37 o 
  -6  11   7       78.92       88.72      9.02 o 
  -5  11   7       94.18       88.35      7.01 o 
  -4  11   7        0.83        0.81      5.38 o 
  -3  11   7      158.66      153.59      7.20 o 
  -2  11   7      217.43      208.70      9.62 o 
  -1  11   7      162.01      177.46      9.64 o 
   0  11   7      204.48      184.51      5.56 o 
   1  11   7        3.30        3.97      6.61 o 
   2  11   7       20.36        7.51     14.01 o 
   3  11   7       20.00       25.11      6.43 o 
   4  11   7        6.75       21.01      5.77 o 
  -7  12   7        6.37        2.77      3.00 o 
  -6  12   7       43.14       39.09      6.45 o 
  -5  12   7        6.69        2.15      6.10 o 
  -4  12   7       30.72       34.83      6.44 o 
  -3  12   7       87.31      113.96      5.07 o 
  -2  12   7       47.25       44.94      3.97 o 
  -1  12   7        4.64       23.00      6.07 o 
   0  12   7       16.38       16.40      2.93 o 
   1  12   7       15.22       27.31     13.98 o 
   2  12   7        2.27        7.34     18.71 o 
  -5  13   7       19.05       29.52      7.08 o 
  -4  13   7        0.23        1.94      6.19 o 
  -3  13   7       20.65        6.83      6.45 o 
  -2  13   7        9.91       25.18      7.35 o 
  -1  13   7        6.23       45.08      5.08 o 
   0  13   7       14.82        3.64     20.55 o 
   1  13   7       57.90       43.82     19.36 o 
   2  13   7        1.14        2.93      5.70 o 
  -5  14   7       32.51       34.74      7.39 o 
  -4  14   7       48.96       62.79      8.35 o 
  -3  14   7       34.08       25.00      7.09 o 
  -2  14   7        0.30       -1.24      5.80 o 
  -1  14   7        9.30       71.43      6.34 o 
   0  14   7       43.59       60.33      5.98 o 
   1  14   7        0.01        6.88      4.20 o 
  -3  15   7        1.42       -0.36      6.81 o 
  -2  15   7        5.76       -6.81      6.81 o 
  -1  15   7       26.23       15.78      7.38 o 
 -10   0   8      320.12      316.68      9.34 o 
  -9   0   8      237.57      255.26      8.35 o 
  -8   0   8       80.21       84.89      5.22 o 
  -7   0   8       60.57       53.65      4.57 o 
  -6   0   8       49.36       67.10      4.73 o 
  -5   0   8       25.78       21.80      3.73 o 
  -4   0   8      979.63      927.26     11.50 o 
  -3   0   8     1194.16     1168.61      9.12 o 
  -2   0   8      193.86      175.10      4.02 o 
  -1   0   8      321.56      303.16     12.37 o 
   0   0   8      186.24      184.84      7.21 o 
   1   0   8      544.22      573.69     11.69 o 
   2   0   8      153.90      187.47      7.95 o 
   3   0   8       17.43       21.58      5.08 o 
   4   0   8       22.58       29.01      5.96 o 
   5   0   8       11.71        9.64      7.67 o 
   6   0   8       15.69       65.25     11.52 o 
 -10   1   8       83.01       70.77     14.21 o 
  -9   1   8      290.75      300.42      6.20 o 
  -8   1   8       47.00       38.11      3.35 o 
  -7   1   8      118.78      123.66      5.82 o 
  -6   1   8      198.78      187.46      4.44 o 
  -5   1   8       11.70        6.06      2.58 o 
  -4   1   8      399.36      400.24      5.72 o 
  -3   1   8      361.34      379.74      6.57 o 
  -2   1   8      851.33      832.08      8.33 o 
  -1   1   8      768.91      748.51      5.14 o 
   0   1   8        0.99       -1.37      2.87 o 
   1   1   8       35.51       33.92      5.03 o 
   2   1   8      121.52      119.22      4.71 o 
   3   1   8       48.60       57.47      4.22 o 
   4   1   8       44.30       66.68     16.75 o 
   5   1   8       49.73       46.53      5.68 o 
   6   1   8        2.92       59.33      8.02 o 
 -10   2   8       83.65       79.80      6.14 o 
  -9   2   8        5.56        5.29      3.35 o 
  -8   2   8        0.15       -1.27      2.97 o 
  -7   2   8        8.32        2.29      2.75 o 
  -6   2   8        5.13        1.43      2.81 o 
  -5   2   8       53.82       52.99      4.42 o 
  -4   2   8      884.00      906.62      8.13 o 
  -3   2   8      925.62      903.21     10.02 o 
  -2   2   8      478.76      476.25      6.63 o 
  -1   2   8      187.71      184.44      4.00 o 
   0   2   8      412.92      422.42      6.81 o 
   1   2   8      649.37      652.19      8.63 o 
   2   2   8       87.99       99.06      4.57 o 
   3   2   8        4.64       11.25      3.46 o 
   4   2   8       71.57      102.28      8.08 o 
   5   2   8       31.17       41.53      4.98 o 
   6   2   8       74.80      136.33     13.91 o 
 -10   3   8        8.05        0.74      4.50 o 
  -9   3   8       15.47       19.22      4.54 o 
  -8   3   8       91.33       67.06      5.10 o 
  -7   3   8        0.55       -0.11      3.61 o 
  -6   3   8       64.75       61.87      3.27 o 
  -5   3   8      140.78      129.38      3.74 o 
  -4   3   8      207.73      188.72      5.77 o 
  -3   3   8       19.87       27.88      4.52 o 
  -2   3   8      337.33      333.56      4.96 o 
  -1   3   8      373.43      380.60      5.43 o 
   0   3   8       53.18       51.63      3.49 o 
   1   3   8        4.26        4.27      2.99 o 
   2   3   8      711.06      674.36     13.95 o 
   3   3   8      311.47      306.13     14.22 o 
   4   3   8       92.31      116.87     11.28 o 
   5   3   8       66.78       69.89      7.61 o 
 -10   4   8       38.00       57.69      5.74 o 
  -9   4   8        6.33        3.44      4.65 o 
  -8   4   8        1.89        1.19      3.86 o 
  -7   4   8       10.42       14.53      3.86 o 
  -6   4   8        8.70        3.91      2.75 o 
  -5   4   8       48.09       42.30      3.89 o 
  -4   4   8      551.67      484.42     29.33 o 
  -3   4   8     1042.56      969.69     35.81 o 
  -2   4   8      534.07      533.85      5.32 o 
  -1   4   8        3.45        2.39      2.07 o 
   0   4   8        2.22        1.39      5.01 o 
   1   4   8      217.50      218.37      5.49 o 
   2   4   8      208.82      225.40      9.12 o 
   3   4   8       22.81       30.74      6.47 o 
   4   4   8       18.75       54.92      7.38 o 
   5   4   8       18.95        1.84      5.98 o 
  -9   5   8       14.74       18.70      4.73 o 
  -8   5   8        0.14        3.68      3.74 o 
  -7   5   8       19.50       16.60      3.27 o 
  -6   5   8       48.25       30.19      4.15 o 
  -5   5   8       56.49       39.14      4.26 o 
  -4   5   8      115.01      103.47      7.06 o 
  -3   5   8       32.16       37.82      2.92 o 
  -2   5   8      978.48      951.86     14.71 o 
  -1   5   8       74.01       86.11      5.31 o 
   0   5   8       41.10       29.06      5.03 o 
   1   5   8        2.18        3.69      5.04 o 
   2   5   8       32.07       49.45      6.65 o 
   3   5   8       17.41       31.13      6.68 o 
   4   5   8       10.72       43.42      6.45 o 
   5   5   8       26.39       21.20      6.76 o 
  -9   6   8        7.55       13.57      3.59 o 
  -8   6   8       14.30       11.10      3.46 o 
  -7   6   8       25.86       23.39      4.07 o 
  -6   6   8       30.19       26.49      4.22 o 
  -5   6   8        5.14        7.67      3.42 o 
  -4   6   8       23.31       17.93      2.69 o 
  -3   6   8      496.90      500.69      6.68 o 
  -2   6   8        0.01        0.70      2.98 o 
  -1   6   8      183.39      182.43      6.62 o 
   0   6   8      250.72      229.83      8.76 o 
   1   6   8      102.36       90.56      7.00 o 
   2   6   8       24.70       25.30      5.86 o 
   3   6   8        0.02        5.03      5.87 o 
   4   6   8       57.46       74.62      7.15 o 
   5   6   8        0.39       14.71      7.18 o 
  -9   7   8        0.52       -2.15      4.38 o 
  -8   7   8        2.05        7.29      4.17 o 
  -7   7   8      115.26      126.15      6.01 o 
  -6   7   8       16.65        8.01      3.70 o 
  -5   7   8       13.21       17.66      3.64 o 
  -4   7   8       50.76       56.36      5.53 o 
  -3   7   8       29.77       29.61      2.93 o 
  -2   7   8      302.84      292.00      5.37 o 
  -1   7   8      108.75      103.36      3.62 o 
   0   7   8        3.75        3.37      4.48 o 
   1   7   8       66.31       49.85      6.09 o 
   2   7   8       11.11       -1.73      5.03 o 
   3   7   8       21.38        0.66      5.14 o 
   4   7   8        1.81        2.98      5.25 o 
   5   7   8        0.38       39.55      8.31 o 
  -8   8   8       65.20       57.45      5.01 o 
  -7   8   8        2.03        3.25      3.63 o 
  -6   8   8       37.76       33.80      3.87 o 
  -5   8   8        0.59       -0.90      3.33 o 
  -4   8   8       93.31       99.11      3.96 o 
  -3   8   8      165.28      175.18     12.76 o 
  -2   8   8       57.48       56.19      3.50 o 
  -1   8   8        0.03        0.72      4.49 o 
   0   8   8       45.99       31.30      9.95 o 
   1   8   8        2.29       -3.50      5.53 o 
   2   8   8       19.54       22.83      5.80 o 
   3   8   8        4.80        9.36      5.85 o 
   4   8   8        0.89       14.57      5.89 o 
  -8   9   8       24.56       24.53      4.72 o 
  -7   9   8      157.12      157.20      6.80 o 
  -6   9   8        1.88        1.17      3.52 o 
  -5   9   8        4.92        8.63      3.43 o 
  -4   9   8      112.32      107.11      4.19 o 
  -3   9   8      138.35      149.88      9.58 o 
  -2   9   8        0.09        1.33      2.35 o 
  -1   9   8        0.50       -8.08      9.45 o 
   0   9   8       19.01       30.56      6.67 o 
   1   9   8        0.02       -0.04      3.16 o 
   2   9   8       12.93       25.88      6.52 o 
   3   9   8       17.63       31.05      6.74 o 
   4   9   8       84.75       88.19      8.40 o 
  -7  10   8        5.01       10.93      4.25 o 
  -6  10   8      123.44      130.74      6.27 o 
  -5  10   8       75.06       74.95      5.04 o 
  -4  10   8      108.64       92.23      4.99 o 
  -3  10   8       87.07       82.32      5.71 o 
  -2  10   8       66.64       60.38      7.60 o 
  -1  10   8       35.44       27.01      7.45 o 
   0  10   8       37.76       18.15      8.87 o 
   1  10   8       29.06       46.98      5.91 o 
   2  10   8       87.57       95.81      7.33 o 
   3  10   8       30.15       27.87      5.95 o 
  -7  11   8      146.79      151.01      6.74 o 
  -6  11   8      129.71      142.22      6.17 o 
  -5  11   8        5.23        6.32      4.23 o 
  -3  11   8       43.74       39.83      9.04 o 
  -2  11   8       38.76       45.15     11.54 o 
  -1  11   8       43.37       56.51     12.24 o 
   0  11   8       89.05       85.29      4.27 o 
   1  11   8        0.37       -3.85      3.85 o 
   2  11   8       18.62       -1.78      3.52 o 
  -6  12   8       17.87       11.15      4.20 o 
  -4  12   8      231.66      219.49     10.01 o 
  -3  12   8       22.15       32.04      4.24 o 
  -2  12   8       67.07       63.10      5.69 o 
  -1  12   8       17.66       54.24     19.06 o 
   0  12   8        6.72        2.93      5.03 o 
   1  12   8       39.20       45.13      6.10 o 
   2  12   8       28.21       34.22      3.74 o 
  -4  13   8       53.54       36.93      7.11 o 
  -3  13   8       18.34       11.89      6.47 o 
  -2  13   8       25.16       30.96     16.82 o 
  -1  13   8       45.02       87.24     37.78 o 
   0  13   8       33.28       54.97      6.82 o 
   1  13   8        7.95       37.57      6.49 o 
  -3  14   8       27.60        7.30      7.91 o 
  -2  14   8       32.03       55.77      8.44 o 
  -1  14   8        0.60       97.67      6.90 o 
  -9   1   9       30.48       27.80      3.85 o 
  -8   1   9       22.60       24.81     10.59 o 
  -7   1   9        1.27        3.31      2.69 o 
  -6   1   9        1.74        2.09      2.99 o 
  -5   1   9       16.70       18.03      2.99 o 
  -4   1   9       94.95       99.88      6.39 o 
  -3   1   9      243.65      245.41      5.13 o 
  -2   1   9      248.29      247.87      5.17 o 
  -1   1   9        2.28        1.39      2.23 o 
   0   1   9       27.92       32.38      3.45 o 
   1   1   9        3.53        3.66      3.90 o 
   2   1   9        4.19       -4.92      4.95 o 
   3   1   9       28.72       25.74      4.44 o 
   4   1   9        4.93       15.95      4.78 o 
   5   1   9        0.74       59.66     15.13 o 
  -9   2   9      169.85      174.75      5.45 o 
  -8   2   9        5.66        1.51      2.78 o 
  -7   2   9        0.66        3.90      2.54 o 
  -6   2   9       49.01       52.77      3.43 o 
  -5   2   9      126.18      122.37      6.14 o 
  -4   2   9       23.42       23.05      2.25 o 
  -3   2   9       15.92       19.42      2.12 o 
  -2   2   9       11.09       12.44      1.83 o 
  -1   2   9        7.09       10.11      2.16 o 
   0   2   9       45.50       33.13      7.43 o 
   1   2   9        5.09        5.28      4.88 o 
   2   2   9        0.21        1.74      6.04 o 
   3   2   9        4.93       12.50      8.36 o 
   4   2   9        0.52       18.86      4.42 o 
  -9   3   9       18.56       25.03      5.29 o 
  -8   3   9       32.43       43.21      5.09 o 
  -7   3   9       62.79       59.84      5.00 o 
  -6   3   9        7.65        7.87      3.40 o 
  -5   3   9       12.10       15.07      3.64 o 
  -4   3   9       25.18       24.62      2.73 o 
  -3   3   9       27.13       28.58      2.59 o 
  -2   3   9       85.36       86.86      6.30 o 
  -1   3   9        0.40        0.91      2.29 o 
   0   3   9        0.49       -2.72      3.03 o 
   1   3   9        2.72       -6.75      6.75 o 
   2   3   9       71.30       78.14      9.03 o 
   3   3   9        0.19       -4.69      5.37 o 
   4   3   9      114.77      111.49      8.02 o 
  -9   4   9       65.73       74.54      6.16 o 
  -7   4   9       19.93       21.89      4.67 o 
  -6   4   9      123.48      140.64      6.03 o 
  -5   4   9      234.21      260.63      7.23 o 
  -4   4   9      202.63      208.25      6.46 o 
  -3   4   9       11.05       11.81      6.18 o 
  -2   4   9       30.74       22.47      2.10 o 
  -1   4   9      307.60      308.32      4.46 o 
   0   4   9      481.91      480.93     11.92 o 
   1   4   9      317.96      326.88     10.76 o 
   2   4   9       99.07       94.38      7.70 o 
   3   4   9        0.67        7.95      6.19 o 
   4   4   9        0.02       13.95      6.90 o 
  -9   5   9       25.93       21.11      5.45 o 
  -8   5   9       29.61       42.20      4.60 o 
  -7   5   9      248.56      256.80      7.96 o 
  -6   5   9       76.07       56.40      4.77 o 
  -5   5   9       64.07       58.39      4.26 o 
  -4   5   9        1.58        3.72      3.19 o 
  -3   5   9      100.38      111.11      3.95 o 
  -2   5   9       39.18       38.42      4.11 o 
  -1   5   9      128.95      112.32     12.93 o 
   0   5   9        5.41        9.39      4.95 o 
   1   5   9       45.35       44.54      6.44 o 
   2   5   9      282.06      263.34     10.19 o 
   3   5   9       38.82       53.92      6.50 o 
   4   5   9       66.10       81.09      7.27 o 
  -9   6   9      122.74      136.08      6.81 o 
  -8   6   9       43.13       41.63      4.66 o 
  -7   6   9       12.03       10.93      4.05 o 
  -6   6   9       84.25       78.78      5.59 o 
  -5   6   9      264.28      255.74      7.35 o 
  -4   6   9      529.47      495.66     21.47 o 
  -3   6   9       78.64       75.09      3.75 o 
  -2   6   9      308.64      304.71     16.31 o 
  -1   6   9       23.61       29.30      5.98 o 
   0   6   9       43.33       61.80      6.72 o 
   1   6   9       37.14       38.27      6.23 o 
   2   6   9       98.61      105.87      8.08 o 
   3   6   9        4.78       22.27      6.81 o 
  -8   7   9       43.73       52.02      5.35 o 
  -7   7   9      127.68      139.68      6.64 o 
  -6   7   9        4.74        2.68      3.11 o 
  -5   7   9       27.28       38.11      3.97 o 
  -4   7   9       12.89       14.56      6.37 o 
  -3   7   9      541.77      508.71     34.73 o 
  -2   7   9      248.57      232.04      5.17 o 
  -1   7   9      121.04      122.70      4.02 o 
   0   7   9        0.25        9.85      4.77 o 
   1   7   9       20.87       17.61      6.17 o 
   2   7   9       27.22       43.68      7.03 o 
   3   7   9      113.64      111.16      9.00 o 
  -8   8   9        1.99        2.45      4.26 o 
  -7   8   9       45.74       31.54      4.42 o 
  -6   8   9       90.20      104.73      5.86 o 
  -5   8   9      231.53      237.92      7.72 o 
  -4   8   9      176.77      188.76      4.99 o 
  -3   8   9        0.04        6.75      2.83 o 
  -2   8   9       30.71       32.86      4.59 o 
  -1   8   9      251.47      226.29      8.81 o 
   0   8   9       90.91       85.01      7.17 o 
   1   8   9       42.25       51.13      6.98 o 
   2   8   9       50.81       60.46      7.21 o 
   3   8   9        7.65       -6.73      6.73 o 
  -7   9   9       89.31       99.36      6.27 o 
  -6   9   9       32.38       22.71      4.11 o 
  -5   9   9        7.02       13.76      3.91 o 
  -4   9   9        3.74        0.18      2.89 o 
  -3   9   9      133.82      126.26     10.23 o 
  -2   9   9       12.31       16.52      3.43 o 
  -1   9   9        1.92       -1.18      7.65 o 
   0   9   9       17.57       10.24      5.93 o 
   1   9   9       27.80       20.10      5.41 o 
  -7  10   9       34.17       20.73      4.53 o 
  -6  10   9       56.34       72.59      5.34 o 
  -5  10   9      179.66      159.36      6.69 o 
  -4  10   9      100.68      103.77      8.12 o 
  -3  10   9       55.79       63.13      3.67 o 
  -2  10   9       67.79       67.37     13.01 o 
  -1  10   9        1.62       -6.24      7.62 o 
   0  10   9      116.55      119.86      7.86 o 
   1  10   9       21.27       21.31      5.85 o 
   2  10   9       17.35       20.70      6.92 o 
  -6  11   9        2.96       -3.42      3.42 o 
  -5  11   9       12.65       20.23      4.45 o 
  -4  11   9        0.81       -0.06      3.64 o 
  -3  11   9        8.14        2.74      4.27 o 
  -2  11   9       40.69       42.17     11.94 o 
  -1  11   9       36.88       46.11      4.45 o 
   0  11   9        0.78        4.53      4.87 o 
   1  11   9       29.65       28.59      5.92 o 
  -5  12   9       14.42       17.66      3.71 o 
  -4  12   9       28.76       19.73      3.78 o 
  -3  12   9       26.77       26.62      4.34 o 
  -2  12   9        6.94        1.35      5.00 o 
  -1  12   9        3.15        7.69      5.88 o 
   0  12   9       26.24       53.05      6.30 o 
  -9   0  10       47.73       57.76      6.52 o 
  -8   0  10        0.86        1.26      4.13 o 
  -7   0  10       44.66       61.04      5.32 o 
  -6   0  10      547.91      529.23     10.54 o 
  -5   0  10      476.93      471.64      9.83 o 
  -4   0  10      765.73      707.12     11.23 o 
  -3   0  10      177.28      180.04      4.84 o 
  -2   0  10       63.86       62.21      5.07 o 
  -1   0  10      258.07      269.08      8.92 o 
   0   0  10       20.15       16.91      4.48 o 
   1   0  10       58.96       53.17      6.23 o 
   2   0  10        0.36       -4.46      4.46 o 
   3   0  10      132.70      100.47      6.91 o 
  -9   1  10      162.65      170.62      6.96 o 
  -8   1  10       22.82       25.40      3.72 o 
  -7   1  10       77.07       75.11      5.37 o 
  -6   1  10       79.75       75.27      9.87 o 
  -5   1  10       34.24       31.20      3.30 o 
  -4   1  10       51.63       59.45      2.91 o 
  -3   1  10      363.94      363.40      6.39 o 
  -2   1  10      292.34      287.27      3.95 o 
  -1   1  10       37.16       36.27     10.19 o 
   0   1  10       59.62       46.38      3.96 o 
   1   1  10       90.60       76.15      5.13 o 
   2   1  10      215.21      178.09      6.22 o 
  -9   2  10       13.88       17.39      6.12 o 
  -8   2  10        5.28        3.29      3.24 o 
  -7   2  10        1.49       -2.67      2.67 o 
  -6   2  10      174.51      192.55     11.47 o 
  -5   2  10       63.88       64.51      4.75 o 
  -4   2  10      267.99      242.27      6.88 o 
  -3   2  10       41.97       35.32      4.10 o 
  -2   2  10       53.46       60.51      3.04 o 
  -1   2  10      807.69      800.50      9.88 o 
   0   2  10      250.93      244.91      6.35 o 
   1   2  10      115.40      115.63      5.13 o 
   2   2  10       18.52       10.17      3.88 o 
   3   2  10       89.86       85.87     12.88 o 
  -8   3  10        7.45       16.60      5.13 o 
  -7   3  10      150.53      159.47      6.93 o 
  -6   3  10       93.64       75.78      6.09 o 
  -5   3  10       16.50        9.98      4.17 o 
  -4   3  10        7.20        2.54      4.49 o 
  -3   3  10      194.73      186.36     10.56 o 
  -2   3  10      474.99      467.15     10.18 o 
  -1   3  10      169.65      173.12      5.38 o 
   0   3  10       66.95       68.86      9.83 o 
   1   3  10      222.08      201.72      9.45 o 
   2   3  10      177.94      139.34      8.82 o 
  -8   4  10        6.06        1.07      4.56 o 
  -6   4  10       84.23       84.90      6.19 o 
  -5   4  10      118.90      114.90      5.85 o 
  -4   4  10      152.36      150.66     13.69 o 
  -3   4  10      306.15      314.98      6.60 o 
  -2   4  10        0.03       -4.93      4.93 o 
  -1   4  10      198.49      197.09      8.67 o 
   0   4  10      278.91      282.72     10.00 o 
   1   4  10      106.46      126.99      7.54 o 
  -8   5  10        0.63       -4.19      4.19 o 
  -7   5  10        5.02        0.98      3.61 o 
  -6   5  10       57.53       48.51      4.83 o 
  -5   5  10        0.02        1.94      3.64 o 
  -4   5  10        0.69       -1.31      5.60 o 
  -3   5  10       34.48       33.49      8.11 o 
  -2   5  10      206.16      169.56     11.40 o 
  -1   5  10        1.78       -5.45      5.45 o 
   0   5  10        1.87       -0.85      4.90 o 
   1   5  10       24.16       16.18      5.82 o 
   2   5  10       63.65       50.55      6.25 o 
  -8   6  10       21.01       11.61      4.31 o 
  -7   6  10        0.29        7.79      4.22 o 
  -6   6  10        8.82        5.47      3.77 o 
  -5   6  10      157.06      167.39      6.66 o 
  -4   6  10        0.03       11.99      3.03 o 
  -3   6  10      238.07      247.82      5.67 o 
  -2   6  10       67.43       78.23     18.06 o 
  -1   6  10       14.03        1.28      5.45 o 
   0   6  10       21.56       12.76      5.92 o 
   1   6  10       10.31        6.40      6.11 o 
   2   6  10       27.95        2.50      6.78 o 
  -7   7  10       36.29       33.71      4.50 o 
  -6   7  10       12.59       16.65      4.18 o 
  -5   7  10       33.03       17.79      4.26 o 
  -4   7  10        0.88       -2.40     10.46 o 
  -3   7  10        9.26        8.68      5.20 o 
  -2   7  10       82.67       71.92      3.48 o 
  -1   7  10       70.31       42.41      6.01 o 
   0   7  10        1.35       -4.86      4.86 o 
   1   7  10       11.62       -0.68      5.89 o 
   2   7  10       11.22       11.30      6.34 o 
  -7   8  10        5.80       21.32      4.51 o 
  -6   8  10       21.53       10.47      3.76 o 
  -5   8  10        0.30        7.93      3.61 o 
  -4   8  10      129.48      148.15      6.88 o 
  -3   8  10       60.13       70.34      4.34 o 
  -2   8  10        2.26        7.90      3.72 o 
  -1   8  10        3.36       -0.72      5.17 o 
   0   8  10        2.11       -5.71      5.71 o 
   1   8  10        0.36       -4.94      4.94 o 
  -6   9  10       12.63       20.30      4.49 o 
  -5   9  10       16.63       18.06      3.76 o 
  -4   9  10      106.85       90.05     16.35 o 
  -3   9  10       42.62       41.73      8.80 o 
  -2   9  10       40.57       36.33      9.59 o 
  -1   9  10        2.90        6.89      5.74 o 
   0   9  10        0.90       -0.99      5.70 o 
   1   9  10        2.28        2.93      5.29 o 
  -5  10  10       35.03       40.31      4.29 o 
  -4  10  10        0.82        4.90      9.74 o 
  -3  10  10       41.98       46.28      9.24 o 
  -2  10  10        5.74       13.17      7.82 o 
  -1  10  10        0.12        9.60      5.88 o 
   0  10  10        5.23       33.32      6.56 o 
  -4  11  10       60.00       56.46      3.79 o 
  -3  11  10       47.24       33.92      6.21 o 
  -2  11  10       24.69       25.12      3.56 o 
  -8   1  11        7.05        9.62      5.48 o 
  -7   1  11        1.06       -1.51      4.75 o 
  -6   1  11        1.27       -0.85      3.36 o 
  -5   1  11       15.77       15.66      3.42 o 
  -4   1  11        1.38       -3.05      3.05 o 
  -3   1  11        5.17        2.72      2.48 o 
  -2   1  11        6.63        4.71      8.78 o 
  -1   1  11       10.52       15.02      4.58 o 
   0   1  11       14.78       32.81     11.31 o 
   1   1  11        2.86       21.61     10.93 o 
   2   1  11       10.37       31.01     13.59 o 
  -8   2  11       45.74       47.87      6.73 o 
  -7   2  11       50.28       53.53      8.11 o 
  -6   2  11       52.51       45.66      3.71 o 
  -5   2  11       70.14       64.38      7.66 o 
  -4   2  11        1.20       -1.38      3.55 o 
  -3   2  11        5.50       10.31      2.51 o 
  -2   2  11       15.25       26.43      3.73 o 
  -1   2  11        3.39       -4.73     13.19 o 
   0   2  11        0.47       -2.10      5.68 o 
   1   2  11       25.78       26.99      7.74 o 
   2   2  11        0.00       34.73      6.94 o 
  -7   3  11        4.06        8.20      4.73 o 
  -6   3  11        0.20        3.52      4.53 o 
  -5   3  11       45.90       60.37      5.70 o 
  -4   3  11        3.96       10.44      5.76 o 
  -3   3  11       53.78       64.43      5.16 o 
  -2   3  11       10.36       24.04      3.28 o 
  -1   3  11        6.01        4.66      5.31 o 
   0   3  11        1.93       -5.34      5.34 o 
   1   3  11       19.93       16.27      5.95 o 
   2   3  11       92.43      132.02      8.79 o 
  -7   4  11       12.98       12.23      5.45 o 
  -6   4  11       45.46       54.57      5.66 o 
  -5   4  11       11.74       -0.53      4.48 o 
  -4   4  11       38.69       41.91     23.62 o 
  -3   4  11        8.73       13.89     17.71 o 
  -2   4  11       88.68      100.44      7.35 o 
  -1   4  11      219.28      218.04      9.27 o 
   0   4  11      165.34      159.86      8.57 o 
   1   4  11       13.59       12.00      5.80 o 
  -7   5  11       65.58       47.62      6.14 o 
  -6   5  11        4.74        6.74      4.84 o 
  -5   5  11       27.01       35.69      4.87 o 
  -4   5  11        4.29       16.86      8.06 o 
  -3   5  11      281.36      322.51      9.28 o 
  -2   5  11      155.95      163.95      8.77 o 
  -1   5  11       71.87       74.39      6.98 o 
   0   5  11       10.03        3.28      6.14 o 
   1   5  11       34.23       36.98      6.42 o 
  -6   6  11      152.30      170.45      7.00 o 
  -5   6  11       91.37       88.70      5.20 o 
  -4   6  11      250.30      261.44      9.11 o 
  -3   6  11        9.33       24.05      3.09 o 
  -2   6  11        6.52       10.03      5.53 o 
  -1   6  11       60.51       63.07      7.34 o 
   0   6  11      171.26      208.81     10.05 o 
   1   6  11       44.73       80.60      8.18 o 
  -6   7  11        0.13       -0.94      4.00 o 
  -5   7  11       36.28       32.42      4.01 o 
  -4   7  11       27.26       30.80     12.83 o 
  -3   7  11       51.52       62.10     21.99 o 
  -2   7  11       22.17       34.67      5.71 o 
  -1   7  11        5.08       21.80      5.39 o 
   0   7  11        6.23       10.34      5.37 o 
  -5   8  11       42.22       60.65      5.03 o 
  -4   8  11       17.17       30.65      4.48 o 
  -3   8  11       25.65       37.64     19.33 o 
  -2   8  11        1.91       17.56      6.12 o 
  -1   8  11       67.49       91.84      7.58 o 
  -3   9  11        2.72       11.52      7.12 o 
  -6   0  12      335.02      331.52      9.97 o 
  -5   0  12       16.07        7.05      4.77 o 
  -4   0  12        1.12        0.78      4.48 o 
  -3   0  12       14.64       11.47      4.42 o 
  -1   0  12      168.50      168.76      8.00 o 
   0   0  12       37.40       19.92      4.37 o 
  -6   1  12       34.62       41.30      8.33 o 
  -5   1  12      138.04      145.03      5.12 o 
  -4   1  12       25.68       26.74      6.88 o 
  -3   1  12        0.03       14.00      4.59 o 
  -2   1  12        5.90       -3.42      3.42 o 
  -1   1  12        0.03       -6.56      6.56 o 
   0   1  12       26.49        6.03     12.07 o 
  -6   2  12      214.57      232.93      8.74 o 
  -5   2  12        7.08        6.69      5.06 o 
  -4   2  12        5.42        5.08      4.47 o 
  -3   2  12       23.42       38.60      5.51 o 
  -2   2  12       14.64       54.77     24.15 o 
  -1   2  12       85.76       87.87      4.82 o 
   0   2  12       21.80       31.14      6.48 o 
  -6   3  12       13.61       11.76      5.00 o 
  -5   3  12      212.59      212.59      8.22 o 
  -4   3  12       64.99       61.89      4.06 o 
  -3   3  12      144.12      178.40      8.88 o 
  -2   3  12       44.33       61.51      6.57 o 
  -1   3  12        0.74       22.51      5.68 o 
  -5   4  12       41.67       60.32      6.33 o 
  -4   4  12        0.00        6.04      4.71 o 
  -3   4  12       19.56       43.28      6.00 o 
  -2   4  12       21.57       47.68      6.05 o 
  -1   4  12       26.15       46.93      6.08 o 
  -5   5  12       65.65       57.98      5.79 o 
  -4   5  12       10.61       22.55     16.08 o 
  -3   5  12        6.12       27.78      5.54 o 
  -2   5  12        3.25       22.93      5.08 o 
                                                 
